# Supplementary material for: Characterization of a KANADI-like transcription factor that suppresses pear anthocyanin biosynthesis
Source: Hortic Res. 2025 Mar 3;12(6):uhaf071. doi: 10.1093/hr/uhaf071 (PMC12038239; doi:10.1093/hr/uhaf071)
Supplement: Web_Material_uhaf071 [file web_material_uhaf071.zip]

Archive with 11 entries (11 files):
- figure s1.pdf
- figure s2.pdf
- figure s3.pdf
- figure s4.pdf
- figure s5.pdf
- figure s6.pdf
- figure s7.pdf
- figure s8.pdf
- figure s9.pdf
- Supplemental Table S1.xlsx
- Supplemental Table S2.xlsx
