# Supplementary material for: Characterization of a KANADI-like transcription factor that suppresses pear anthocyanin biosynthesis
Source: Hortic Res. 2025 Mar 3;12(6):uhaf071. doi: 10.1093/hr/uhaf071 (PMC12038239; doi:10.1093/hr/uhaf071)
Supplement: Web_Material_uhaf071 [file web_material_uhaf071.zip › Supplemental Table S1.xlsx]

## Sheet: Sheet1
	log2FoldChange	pvalue	padj
Pbr030548.1	5.76385	0.000560611	NA	sp|Q494P0; Q9M1T0|RecName: Full=Probable inorganic phosphate transporter 1-7;AltName: Full=H(+)/Pi cotransporter; OS=Arabidopsis thaliana (Mouse-ear cress). GN=Name=PHT1-7; OrderedLocusNames=At3g54700; ORFNames=T5N23.60; PE=2: Evidence at transcript level;
Pbr010506.1	5.35881	1.87933e-16	3.03641e-14	sp: NA
Pbr012649.1	5.34982	0.00121642	NA	sp|Q96324|RecName: Full=Glutathione S-transferase F11;AltName: Full=AtGSTF6;AltName: Full=GST class-phi;AltName: Full=GST class-phi member 11; OS=Arabidopsis thaliana (Mouse-ear cress). GN=Name=GSTF11; Synonyms=GSTF6; OrderedLocusNames=At3g03190;ORFNames=T17B22.12; PE=2: Evidence at transcript level;
Pbr029793.1	5.10031	0.00484703	NA	sp|Q8GVE1|RecName: Full=Chitin-inducible gibberellin-responsive protein 2; OS=Oryza sativa subsp. japonica (Rice). GN=Name=CIGR2; OrderedLocusNames=Os07g0583600, LOC_Os07g39470;ORFNames=OJ1127_E01.113; PE=2: Evidence at transcript level;
Pbr037876.2	4.99006	0.00530304	NA	sp: NA
Pbr024886.1	4.88949	0.0112326	NA	sp|Q5E9R3; Q0V8R8; Q1RMK8|RecName: Full=EH domain-containing protein 1; OS=Bos taurus (Bovine). GN=Name=EHD1; PE=1: Evidence at protein level;
Pbr004052.1	4.74907	0.0242173	NA	sp: NA
Pbr025487.1	4.72034	0.0115987	NA	sp|C0LGV0; Q9FKC2|RecName: Full=Probable LRR receptor-like serine/threonine-protein kinase At5g48740;Flags: Precursor; OS=Arabidopsis thaliana (Mouse-ear cress). GN=OrderedLocusNames=At5g48740; ORFNames=K24G6.7; PE=2: Evidence at transcript level;
Pbr028364.1	4.66703	0.0142773	NA	sp|Q9M3D6|RecName: Full=ABC transporter G family member 19;AltName: Full=White-brown complex homolog protein 19; OS=Arabidopsis thaliana (Mouse-ear cress). GN=Name=ABCG19; Synonyms=WBC19; OrderedLocusNames=At3g55130;ORFNames=T26I12.10; PE=1: Evidence at protein level;
Pbr015153.1	4.65629	0.0127126	NA	sp|Q03489|RecName: Full=Agamous-like MADS-box protein AGL9 homolog;AltName: Full=Floral homeotic protein FBP2;AltName: Full=Floral-binding protein 2; OS=Petunia hybrida (Petunia). GN=Name=FBP2; PE=1: Evidence at protein level;
Pbr004568.1	4.65559	0.0129427	NA	sp|P38418; Q0WLR8; Q56WG6; Q8GW45; Q8W4E4; Q9M1U5|RecName: Full=Lipoxygenase 2, chloroplastic;Flags: Precursor; OS=Arabidopsis thaliana (Mouse-ear cress). GN=Name=LOX2; OrderedLocusNames=At3g45140; ORFNames=T14D3.80; PE=1: Evidence at protein level;
Pbr003859.1	4.64086	0.0337571	NA	sp: NA
Pbr022857.1	4.56675	0.0236968	NA	sp|Q12010; D6W1X6|RecName: Full=Probable vacuolar amino acid transporter YPQ1;AltName: Full=PQ-loop repeat-containing protein 1; OS=Saccharomyces cerevisiae (strain ATCC 204508 / S288c) (Baker's yeast). GN=Name=YPQ1; OrderedLocusNames=YOL092W; ORFNames=O0929; PE=1: Evidence at protein level;
Pbr003356.1	4.53645	0.0168661	NA	sp|P37034; Q5ZUV1|RecName: Full=Uncharacterized transporter lpg1691; OS=Legionella pneumophila subsp. pneumophila (strain Philadelphia 1 /ATCC 33152 / DSM 7513). GN=OrderedLocusNames=lpg1691; PE=3: Inferred from homology;
Pbr025353.1	4.48128	0.0255731	NA	sp|Q9LTC5|RecName: Full=Ethylene-responsive transcription factor ERF098; OS=Arabidopsis thaliana (Mouse-ear cress). GN=Name=ERF098; OrderedLocusNames=At3g23230; ORFNames=K14B15.14; PE=1: Evidence at protein level;
Pbr002299.1	4.46625	0.0151558	NA	sp|Q9LHN4; Q2V3U6|RecName: Full=Probable 1-acyl-sn-glycerol-3-phosphate acyltransferase 5;AltName: Full=Lysophosphatidyl acyltransferase 5; OS=Arabidopsis thaliana (Mouse-ear cress). GN=Name=LPAT5; Synonyms=LPAAT5; OrderedLocusNames=At3g18850;ORFNames=MCB22.2; PE=2: Evidence at transcript level;
Pbr019110.1	4.46432	1.87566e-06	4.21382e-05	sp|Q54J88|RecName: Full=MMS19 nucleotide excision repair protein homolog;AltName: Full=MMS19-like protein; OS=Dictyostelium discoideum (Slime mold). GN=Name=mms19; ORFNames=DDB_G0288217; PE=3: Inferred from homology;
Pbr019419.1	4.45592	0.0400504	NA	sp: NA
Pbr028324.1	4.45342	0.00602158	NA	sp|Q9FFH3|RecName: Full=Zinc finger protein NUTCRACKER;AltName: Full=Protein indeterminate-domain 8 {ECO:0000303|PubMed:16784536}; OS=Arabidopsis thaliana (Mouse-ear cress). GN=Name=NUC; Synonyms=IDD8 {ECO:0000303|PubMed:16784536};OrderedLocusNames=At5g44160; ORFNames=MLN1.8; PE=2: Evidence at transcript level;
Pbr009774.1	4.45215	0.0214841	NA	sp|O22870; Q940C0|RecName: Full=Peptidyl-prolyl cis-trans isomerase FKBP16-3, chloroplastic;AltName: Full=FK506-binding protein 16-3;AltName: Full=Immunophilin FKBP16-3;AltName: Full=Rotamase;Flags: Precursor; OS=Arabidopsis thaliana (Mouse-ear cress). GN=Name=FKBP16-3; Synonyms=FKBP17; OrderedLocusNames=At2g43560;ORFNames=T1O24.30; PE=1: Evidence at protein level;
Pbr016562.1	4.44886	0.000837197	0.00648432	sp|Q96502|RecName: Full=Zinc finger protein CONSTANS-LIKE 2; OS=Arabidopsis thaliana (Mouse-ear cress). GN=Name=COL2; OrderedLocusNames=At3g02380;ORFNames=F11A12.106, F11A12.7, F16B3.2; PE=1: Evidence at protein level;
Pbr006847.1	4.43226	0.00736498	NA	sp: NA
Pbr004091.1	4.37237	0.0318082	NA	sp: NA
Pbr002694.1	4.3325	0.0292545	NA	sp: NA
Pbr007822.1	4.2906	0.0374143	NA	sp|Q54Y72|RecName: Full=Rho GTPase-activating protein gacA;AltName: Full=GTPase activating factor for raC protein A; OS=Dictyostelium discoideum (Slime mold). GN=Name=gacA; ORFNames=DDB_G0278381; PE=3: Inferred from homology;
Pbr034189.1	4.22182	0.0381128	NA	sp: NA
Pbr027533.1	4.21367	1.518e-16	2.46952e-14	sp|Q9C9P4; Q8RXF5; Q945N5; Q9SSG8|RecName: Full=3-oxoacyl-[acyl-carrier-protein] synthase II, chloroplastic;AltName: Full=Beta-ketoacyl-acyl-carrier-protein synthase II;AltName: Full=Protein FATTY ACID BIOSYNTHESIS 1;Flags: Precursor; OS=Arabidopsis thaliana (Mouse-ear cress). GN=Name=KAS2; Synonyms=FAB1; OrderedLocusNames=At1g74960;ORFNames=F25A4.7, F9E10.19; PE=1: Evidence at protein level;
Pbr040849.1	4.20684	0.000428598	0.00383253	sp|Q68FJ8|RecName: Full=TOM1-like protein 2;AltName: Full=Target of Myb-like protein 2; OS=Xenopus laevis (African clawed frog). GN=Name=tom1l2; PE=2: Evidence at transcript level;
Pbr018277.1	4.18944	0.0436592	NA	sp: NA
Pbr035381.1	4.15372	0.00983246	0.0453181	sp|Q67ZM4; O65603; Q7FEI4|RecName: Full=Actin-depolymerizing factor 7; OS=Arabidopsis thaliana (Mouse-ear cress). GN=Name=ADF7; OrderedLocusNames=At4g25590; ORFNames=M7J2.40; PE=2: Evidence at transcript level;
Pbr000690.1	4.10506	0.0493494	NA	sp: NA
Pbr004541.1	4.10452	0.00315858	0.0186502	sp|P38418; Q0WLR8; Q56WG6; Q8GW45; Q8W4E4; Q9M1U5|RecName: Full=Lipoxygenase 2, chloroplastic;Flags: Precursor; OS=Arabidopsis thaliana (Mouse-ear cress). GN=Name=LOX2; OrderedLocusNames=At3g45140; ORFNames=T14D3.80; PE=1: Evidence at protein level;
Pbr011494.1	4.09837	0.000238558	0.00239462	sp|C0LGF4; Q9C867|RecName: Full=LRR receptor-like serine/threonine-protein kinase FEI 1;Flags: Precursor; OS=Arabidopsis thaliana (Mouse-ear cress). GN=Name=FEI1; OrderedLocusNames=At1g31420; ORFNames=T8E3.2; PE=1: Evidence at protein level;
Pbr012042.1	4.0953	0.0220526	NA	sp|Q66PF4|RecName: Full=Cinnamate beta-D-glucosyltransferase {ECO:0000303|PubMed:16443693, ECO:0000303|PubMed:17323078};AltName: Full=UDP-glucose:cinnamate glucosyltransferase {ECO:0000303|PubMed:16443693}; OS=Fragaria ananassa (Strawberry). GN=Name=GT2 {ECO:0000312|EMBL:AAU09443.1}; PE=1: Evidence at protein level;
Pbr040642.1	4.08615	0.00336611	0.0195961	sp|Q41001|RecName: Full=Blue copper protein;Flags: Precursor; OS=Pisum sativum (Garden pea). GN= PE=2: Evidence at transcript level;
Pbr040079.1	4.04334	2.04782e-20	5.13893e-18	sp|Q2EF88; Q0WVQ4; Q9FJC8|RecName: Full=Metal-nicotianamine transporter YSL3;AltName: Full=Protein YELLOW STRIPE LIKE 3; OS=Arabidopsis thaliana (Mouse-ear cress). GN=Name=YSL3; OrderedLocusNames=At5g53550; ORFNames=MNC6.9; PE=2: Evidence at transcript level;
Pbr012994.1	4.02099	0.000135944	0.00151169	sp|Q6P4Z6|RecName: Full=Leucine carboxyl methyltransferase 1;AltName: Full=[Phosphatase 2A protein]-leucine-carboxy methyltransferase 1; OS=Rattus norvegicus (Rat). GN=Name=Lcmt1; PE=2: Evidence at transcript level;
Pbr042687.1	3.97738	1.68952e-06	3.85809e-05	sp|P46250; Q5A505|RecName: Full=SEC14 cytosolic factor;AltName: Full=Phosphatidylinositol/phosphatidylcholine transfer protein; OS=Candida albicans (strain SC5314 / ATCC MYA-2876) (Yeast). GN=Name=SEC14; ORFNames=CaO19.8556, CaO19.941; PE=2: Evidence at transcript level;
Pbr005966.1	3.96053	0.0112947	NA	sp|Q8GUH2; O03988; O23703; Q8L9M0; Q9LMM9|RecName: Full=Uncharacterized protein At1g01500; OS=Arabidopsis thaliana (Mouse-ear cress). GN=OrderedLocusNames=At1g01500; ORFNames=F22L4.17; PE=2: Evidence at transcript level;
Pbr039883.1	3.91921	0.000727586	0.0058101	sp|C6SVQ5|RecName: Full=CASP-like protein 1D2; OS=Glycine max (Soybean) (Glycine hispida). GN= PE=2: Evidence at transcript level;
Pbr001434.1	3.90466	0.0237612	NA	sp: NA
Pbr027701.1	3.84527	0.0261882	NA	sp: NA
Pbr037399.1	3.79339	0.0356058	NA	sp|O81211; F4IE24; F4IE25; Q9LMA3|RecName: Full=Respiratory burst oxidase homolog protein E;AltName: Full=NADPH oxidase RBOHE; OS=Arabidopsis thaliana (Mouse-ear cress). GN=Name=RBOHE; OrderedLocusNames=At1g19230; ORFNames=T29M8.10; PE=2: Evidence at transcript level;
Pbr000024.1	3.78544	0.0337286	NA	sp: NA
Pbr013228.1	3.75582	8.18981e-06	0.000146467	sp|Q93ZF5; Q6R8G9; Q9CA38; Q9SX34|RecName: Full=Phosphate transporter PHO1 homolog 1;AltName: Full=Protein PHO1 homolog 1; OS=Arabidopsis thaliana (Mouse-ear cress). GN=Name=PHO1-H1; OrderedLocusNames=At1g68740;ORFNames=F14K14.15, F24J5.2; PE=2: Evidence at transcript level;
Pbr033177.1	3.68302	0.00235251	0.0148457	sp|Q2LZZ7|RecName: Full=Serine/threonine-protein kinase tricorner;AltName: Full=NDR protein kinase;AltName: Full=Serine/threonine-protein kinase 38-like; OS=Drosophila pseudoobscura pseudoobscura (Fruit fly). GN=Name=trc {ECO:0000250|UniProtKB:Q9NBK5}; ORFNames=GA21227; PE=3: Inferred from homology;
Pbr010559.1	3.67895	0.0378218	NA	sp: NA
Pbr037456.1	3.66925	0.0400867	NA	sp|Q9SQI3; Q9ZTT9|RecName: Full=Palmitoyl-acyl carrier protein thioesterase, chloroplastic;AltName: Full=16:0-acyl-carrier protein thioesterase;AltName: Full=Acyl-[acyl-carrier-protein] hydrolase;AltName: Full=PATE;Flags: Precursor; OS=Gossypium hirsutum (Upland cotton) (Gossypium mexicanum). GN=Name=FATB1; PE=1: Evidence at protein level;
Pbr041094.1	3.63783	0.00992626	NA	sp|P20024|RecName: Full=Myb-related protein Zm1; OS=Zea mays (Maize). GN= PE=2: Evidence at transcript level;
Pbr022153.1	3.59166	0.0470304	NA	sp|O12944|RecName: Full=DNA repair and recombination protein RAD54-like;AltName: Full=Putative recombination factor GdRad54;AltName: Full=RAD54 homolog;Flags: Fragment; OS=Gallus gallus (Chicken). GN=Name=RAD54L; Synonyms=RAD54; PE=2: Evidence at transcript level;
Pbr031419.1	3.53966	0.046468	0.145995	sp|Q5ZKH0|RecName: Full=General transcription factor IIH subunit 5;AltName: Full=General transcription factor IIH polypeptide 5;AltName: Full=TFB5 ortholog;AltName: Full=TFIIH basal transcription factor complex TTD-A subunit; OS=Gallus gallus (Chicken). GN=Name=GTF2H5; ORFNames=RCJMB04_10n20; PE=3: Inferred from homology;
Pbr025702.1	3.49169	5.2439e-08	1.89141e-06	sp: NA
Pbr036843.1	3.47367	0.030553	NA	sp|O23429; F4JKW3; Q6ID96|RecName: Full=Vesicle-associated membrane protein 724;AltName: Full=SYBL1-like protein; OS=Arabidopsis thaliana (Mouse-ear cress). GN=Name=VAMP724; OrderedLocusNames=At4g15780;ORFNames=dl3930c, FCAALL.378; PE=2: Evidence at transcript level;
Pbr021766.1	3.43117	0.0185027	0.0731366	sp|Q9FPQ8; Q8GXB5; Q8LG94; Q9LQ05|RecName: Full=Homeobox protein knotted-1-like 7;AltName: Full=Protein IRREGULAR XYLEM 11;AltName: Full=Protein KNAT7; OS=Arabidopsis thaliana (Mouse-ear cress). GN=Name=KNAT7; Synonyms=IRX11; OrderedLocusNames=At1g62990;ORFNames=F16P17.16; PE=1: Evidence at protein level;
Pbr020811.1	3.37478	3.17614e-51	1.2487e-47	sp|O24058|RecName: Full=Metallothionein-like protein type 2; OS=Malus domestica (Apple) (Pyrus malus). GN=Name=MT1; PE=3: Inferred from homology;
Pbr019599.1	3.36592	0.0305946	NA	sp|Q9FX08; Q949V4|RecName: Full=Probable protein phosphatase 2C 12; OS=Arabidopsis thaliana (Mouse-ear cress). GN=OrderedLocusNames=At1g47380; ORFNames=T3F24.2; PE=2: Evidence at transcript level;
Pbr036961.1	3.34961	0.00204577	0.0132576	sp|Q8RXD4; Q9SUA7|RecName: Full=Protein BREAST CANCER SUSCEPTIBILITY 1 homolog {ECO:0000303|PubMed:12582233}; OS=Arabidopsis thaliana (Mouse-ear cress). GN=Name=BRCA1 {ECO:0000303|PubMed:12582233};OrderedLocusNames=At4g21070 {ECO:0000312|TAIR:AT4G21070};ORFNames=T13K14.230 {ECO:0000312|EMBL:CAB45902.1}; PE=1: Evidence at protein level;
Pbr035086.1	3.34572	0.00958776	NA	sp|P52410; Q2V312; Q9FL32|RecName: Full=3-oxoacyl-[acyl-carrier-protein] synthase I, chloroplastic;AltName: Full=Beta-ketoacyl-ACP synthase I;Flags: Precursor; OS=Arabidopsis thaliana (Mouse-ear cress). GN=Name=KAS1; OrderedLocusNames=At5g46290; ORFNames=MPL12.7; PE=2: Evidence at transcript level;
Pbr007836.1	3.2887	0.00161447	0.0109154	sp|Q8W2B8; O81795|RecName: Full=Serine acetyltransferase 4; OS=Arabidopsis thaliana (Mouse-ear cress). GN=Name=SAT4; OrderedLocusNames=At4g35640; ORFNames=F8D20.150; PE=1: Evidence at protein level;
Pbr011860.1	3.2253	0.000532015	0.00453877	sp|Q9ZQI8; Q3EC14; Q84WL8|RecName: Full=Non-specific lipid-transfer protein-like protein At2g13820;Flags: Precursor; OS=Arabidopsis thaliana (Mouse-ear cress). GN=OrderedLocusNames=At2g13820; ORFNames=F17L24.13; PE=1: Evidence at protein level;
Pbr016021.1	3.15501	0.0121573	NA	sp|Q9C9H7|RecName: Full=Receptor-like protein 12;Flags: Precursor; OS=Arabidopsis thaliana (Mouse-ear cress). GN=Name=RLP12; OrderedLocusNames=At1g71400; ORFNames=F26A9.22, F3I17.30; PE=2: Evidence at transcript level;
Pbr011267.1	3.1532	0.0385148	NA	sp|Q9SUC9; Q8L9X7|RecName: Full=Uncharacterized GPI-anchored protein At4g28100;Flags: Precursor; OS=Arabidopsis thaliana (Mouse-ear cress). GN=OrderedLocusNames=At4g28100; ORFNames=T13J8.210; PE=1: Evidence at protein level;
Pbr019655.1	3.14556	0.0176591	NA	sp|O65351; P80854; Q39007; Q8RWQ7|RecName: Full=Subtilisin-like protease SBT1.7 {ECO:0000303|PubMed:16193095};AltName: Full=Cucumisin-like serine protease;AltName: Full=Subtilase subfamily 1 member 7 {ECO:0000303|PubMed:16193095};AltName: Full=Subtilisin-like serine protease 1 {ECO:0000303|PubMed:12702015};Flags: Precursor; OS=Arabidopsis thaliana (Mouse-ear cress). GN=Name=SBT1.7 {ECO:0000303|Pu…
Pbr010509.1	3.12982	6.18757e-13	6.29132e-11	sp: NA
Pbr012968.1	3.11594	0.0262951	NA	sp: NA
Pbr028030.1	3.11287	0.0456332	NA	sp: NA
Pbr024282.1	3.10956	0.000704953	0.00567547	sp|P46604; Q546G6|RecName: Full=Homeobox-leucine zipper protein HAT22;AltName: Full=Homeodomain-leucine zipper protein HAT22; OS=Arabidopsis thaliana (Mouse-ear cress). GN=Name=HAT22; OrderedLocusNames=At4g37790; ORFNames=T28I19.70; PE=1: Evidence at protein level;
Pbr013998.1	3.10197	0.00840091	0.0402396	sp|Q7ZVR1; Q7ZZ52; Q8AUI8; Q8AW19; Q8JFV9|RecName: Full=WD repeat-containing protein 75; OS=Danio rerio (Zebrafish) (Brachydanio rerio). GN=Name=wdr75; ORFNames=si:dz46i22.2, si:xx-113d7.2; PE=2: Evidence at transcript level;
Pbr033669.1	3.06713	0.0488407	NA	sp|Q5XG71; Q80V22; Q8BXH9; Q8CHL6; Q99K11|RecName: Full=Small subunit processome component 20 homolog;AltName: Full=Down-regulated in metastasis protein; OS=Mus musculus (Mouse). GN=Name=Utp20; Synonyms=Drim; PE=2: Evidence at transcript level;
Pbr022648.1	3.04535	0.00137767	0.00964151	sp|Q9FPT1; Q9C5K1; Q9FG10|RecName: Full=Ubiquitin carboxyl-terminal hydrolase 12;AltName: Full=Deubiquitinating enzyme 12;AltName: Full=Ubiquitin thioesterase 12;AltName: Full=Ubiquitin-specific-processing protease 12; OS=Arabidopsis thaliana (Mouse-ear cress). GN=Name=UBP12; OrderedLocusNames=At5g06600; ORFNames=F15M7.13; PE=1: Evidence at protein level;
Pbr018473.1	3.02762	0.000310186	0.00295158	sp|Q5PP62|RecName: Full=SPX domain-containing protein 3;AltName: Full=Protein SPX DOMAIN GENE 3; OS=Arabidopsis thaliana (Mouse-ear cress). GN=Name=SPX3; OrderedLocusNames=At2g45130; ORFNames=T14P1.6; PE=2: Evidence at transcript level;
Pbr039632.1	3.02712	0.00135944	0.00953599	sp: NA
Pbr014966.1	3.01652	0.00835411	0.0401028	sp|Q9FPT1; Q9C5K1; Q9FG10|RecName: Full=Ubiquitin carboxyl-terminal hydrolase 12;AltName: Full=Deubiquitinating enzyme 12;AltName: Full=Ubiquitin thioesterase 12;AltName: Full=Ubiquitin-specific-processing protease 12; OS=Arabidopsis thaliana (Mouse-ear cress). GN=Name=UBP12; OrderedLocusNames=At5g06600; ORFNames=F15M7.13; PE=1: Evidence at protein level;
Pbr019115.1	2.98116	6.44895e-14	7.5309e-12	sp|Q2V9B0|RecName: Full=Transcription factor MYB1R1;AltName: Full=Myb-related protein R1 {ECO:0000303|PubMed:21030505}; OS=Solanum tuberosum (Potato). GN= PE=2: Evidence at transcript level;
Pbr001157.1	2.97208	0.0377095	0.124951	sp: NA
Pbr031509.1	2.9451	2.83475e-08	1.10527e-06	sp|Q9T048; Q1PE47|RecName: Full=Disease resistance protein At4g27190; OS=Arabidopsis thaliana (Mouse-ear cress). GN=OrderedLocusNames=At4g27190; ORFNames=T24A18.140; PE=2: Evidence at transcript level;
Pbr031412.1	2.93883	0.0246778	NA	sp|O15050; Q8N8K0|RecName: Full=TPR and ankyrin repeat-containing protein 1;AltName: Full=Lupus brain antigen 1 homolog; OS=Homo sapiens (Human). GN=Name=TRANK1; Synonyms=KIAA0342, LBA1; PE=2: Evidence at transcript level;
Pbr038671.1	2.93797	0.00543539	0.028647	sp: NA
Pbr020853.1	2.93555	1.12403e-17	2.10434e-15	sp|Q7XKV4; B7EQY4; Q0JCF3|RecName: Full=Beta-glucosidase 12;Flags: Precursor; OS=Oryza sativa subsp. japonica (Rice). GN=Name=BGLU12; OrderedLocusNames=Os04g0474800, LOC_Os04g39880;ORFNames=OsJ_15166, OSJNBa0022H21.3; PE=2: Evidence at transcript level;
Pbr016118.1	2.9177	0.031413	NA	sp|C0LGK9; Q8RWC6; Q9ZUH2|RecName: Full=Probable LRR receptor-like serine/threonine-protein kinase At2g24230;Flags: Precursor; OS=Arabidopsis thaliana (Mouse-ear cress). GN=OrderedLocusNames=At2g24230; ORFNames=F27D4.14; PE=2: Evidence at transcript level;
Pbr024571.1	2.89897	0.00958574	0.0444414	sp|Q9ZWJ3; C0Z2M0; Q8W4G1|RecName: Full=UDP-glycosyltransferase 85A2; OS=Arabidopsis thaliana (Mouse-ear cress). GN=Name=UGT85A2; OrderedLocusNames=At1g22360; ORFNames=T16E15.3; PE=2: Evidence at transcript level;
Pbr022526.1	2.88282	0.0132866	0.0571723	sp|Q9LJM4|RecName: Full=Receptor-like protein kinase HAIKU2;Flags: Precursor; OS=Arabidopsis thaliana (Mouse-ear cress). GN=Name=IKU2; OrderedLocusNames=At3g19700; ORFNames=MMB12.19; PE=1: Evidence at protein level;
Pbr032212.1	2.85824	3.45154e-08	1.31109e-06	sp|Q9ZUT0; Q8GYL8|RecName: Full=ABC transporter G family member 2;AltName: Full=White-brown complex homolog protein 2; OS=Arabidopsis thaliana (Mouse-ear cress). GN=Name=ABCG2; Synonyms=WBC2; OrderedLocusNames=At2g37360;ORFNames=F3G5.15; PE=2: Evidence at transcript level;
Pbr004262.1	2.83974	0.00405047	0.0227005	sp|Q4R1I9|RecName: Full=Anthocyanidin 5,3-O-glucosyltransferase;AltName: Full=UDP-glucose: anthocyanidin 5,3-O-glucosyltransferase; OS=Rosa hybrid cultivar. GN=Name=RhGT1; PE=2: Evidence at transcript level;
Pbr023315.1	2.83304	0.00187626	0.0123422	sp|Q9SXL4|RecName: Full=Histidine kinase 1;AltName: Full=Arabidopsis histidine kinase 1;AltName: Full=Protein AUTHENTIC HIS-KINASE 1; OS=Arabidopsis thaliana (Mouse-ear cress). GN=Name=AHK1; OrderedLocusNames=At2g17820; ORFNames=T13L16.16, T17A5; PE=1: Evidence at protein level;
Pbr039641.1	2.81982	1.45772e-06	3.4181e-05	sp|P32438|RecName: Full=IMPACT family member in pol 5'region;Flags: Fragment; OS=Thermus thermophilus. GN= PE=3: Inferred from homology;
Pbr008917.1	2.81262	0.00765292	0.03743	sp: NA
Pbr041182.1	2.80428	0.0261095	NA	sp|P13240|RecName: Full=Disease resistance response protein 206;AltName: Full=Dirigent protein PI206;Flags: Precursor; OS=Pisum sativum (Garden pea). GN=Name=PI206; PE=1: Evidence at protein level;
Pbr016017.1	2.79454	2.82787e-06	5.94534e-05	sp|Q6P4Z6|RecName: Full=Leucine carboxyl methyltransferase 1;AltName: Full=[Phosphatase 2A protein]-leucine-carboxy methyltransferase 1; OS=Rattus norvegicus (Rat). GN=Name=Lcmt1; PE=2: Evidence at transcript level;
Pbr009775.1	2.77822	0.000649321	0.00531781	sp|Q9SL43; Q3E7T3|RecName: Full=Peptide methionine sulfoxide reductase A5;AltName: Full=Peptide-methionine (S)-S-oxide reductase;AltName: Full=Protein-methionine-S-oxide reductase;Flags: Precursor; OS=Arabidopsis thaliana (Mouse-ear cress). GN=Name=MSRA5; OrderedLocusNames=At2g18030; ORFNames=T27K22.10; PE=2: Evidence at transcript level;
Pbr027043.1	2.76722	0.000107855	0.00125577	sp|Q55G88|RecName: Full=Proteasome assembly chaperone 3; OS=Dictyostelium discoideum (Slime mold). GN=Name=psmG3; ORFNames=DDB_G0268522; PE=3: Inferred from homology;
Pbr004990.1	2.76153	0.0182258	NA	sp|Q9P6Q3; P78787|RecName: Full=Probable mitochondrial chaperone bcs1;AltName: Full=BCS1-like protein; OS=Schizosaccharomyces pombe (strain 972 / ATCC 24843) (Fission yeast). GN=ORFNames=SPAC644.07; PE=2: Evidence at transcript level;
Pbr002829.1	2.75748	4.32103e-06	8.48699e-05	sp|Q10137|RecName: Full=Sec14 cytosolic factor;AltName: Full=Phosphatidylinositol/phosphatidyl-choline transfer protein;AltName: Full=Sporulation-specific protein 20; OS=Schizosaccharomyces pombe (strain 972 / ATCC 24843) (Fission yeast). GN=Name=sec14; Synonyms=spo20; ORFNames=SPAC3H8.10; PE=3: Inferred from homology;
Pbr009369.1	2.74211	0.00947293	0.044083	sp: NA
Pbr033194.1	2.73594	0.0111091	0.0498863	sp|Q9VCY8; Q9VCY9|RecName: Full=Adiponectin receptor protein; OS=Drosophila melanogaster (Fruit fly). GN=Name=AdipoR; ORFNames=CG5315; PE=1: Evidence at protein level;
Pbr037707.1	2.71576	0.0206573	0.0795956	sp|Q6J163|RecName: Full=Auxin-induced protein 5NG4; OS=Pinus taeda (Loblolly pine). GN= PE=2: Evidence at transcript level;
Pbr011978.1	2.70923	0.00312181	0.0184933	sp: NA
Pbr024401.1	2.70913	0.0012327	0.00884375	sp|Q9ZUC1; Q945P3|RecName: Full=Quinone oxidoreductase-like protein At1g23740, chloroplastic;Flags: Precursor; OS=Arabidopsis thaliana (Mouse-ear cress). GN=OrderedLocusNames=At1g23740; ORFNames=F5O8.29; PE=2: Evidence at transcript level;
Pbr023867.1	2.70686	0.0261519	NA	sp|Q7XBQ9; Q7XA18; Q7XA41|RecName: Full=Disease resistance protein RGA2;AltName: Full=Blight resistance protein RPI;AltName: Full=RGA2-blb; OS=Solanum bulbocastanum (Wild potato). GN=Name=RGA2; Synonyms=177O13.40, CB3A14.5, RB, RPI-BLB1; PE=1: Evidence at protein level;
Pbr030793.1	2.70636	0.000236928	0.00238509	sp|Q9SSK7|RecName: Full=MLP-like protein 34; OS=Arabidopsis thaliana (Mouse-ear cress). GN=Name=MLP34; OrderedLocusNames=At1g70850; ORFNames=F15H11.10; PE=2: Evidence at transcript level;
Pbr013379.1	2.69533	0.00395721	0.0222784	sp|Q8RWF5; Q9SIA0|RecName: Full=MATE efflux family protein 9;AltName: Full=Protein DETOXIFICATION 1-like 5;AltName: Full=Protein DTX6; OS=Arabidopsis thaliana (Mouse-ear cress). GN=Name=DTXL5; Synonyms=DTX6; OrderedLocusNames=At2g04100;ORFNames=F3L12.7; PE=2: Evidence at transcript level;
Pbr010406.1	2.69323	0.0150514	0.0627405	sp|Q03251; Q94CB0|RecName: Full=Glycine-rich RNA-binding protein 8;AltName: Full=AtRBG8;AltName: Full=Glycine-rich protein 8;AltName: Full=Protein COLD, CIRCADIAN RHYTHM, AND RNA BINDING 1; OS=Arabidopsis thaliana (Mouse-ear cress). GN=Name=RBG8; Synonyms=CCR1, GR-RBP8, GRP8; OrderedLocusNames=At4g39260;ORFNames=T22F8.160; PE=1: Evidence at protein level;
Pbr042541.1	2.69195	0.000218951	0.00224363	sp|Q2LAE1; A9QA57; O80663; Q56WW4|RecName: Full=Histone-lysine N-methyltransferase ASHH2;AltName: Full=ASH1 homolog 2 {ECO:0000303|PubMed:19915673};AltName: Full=H3-K4-HMTase;AltName: Full=Histone H3-K36 methyltransferase 8;AltName: Full=Protein EARLY FLOWERING IN SHORT DAYS;AltName: Full=Protein LAZARUS 2 {ECO:0000303|PubMed:20949080};AltName: Full=Protein SET DOMAIN GROUP 8; OS=Arabidopsis thal…
Pbr013424.1	2.69174	0.00297366	0.0177809	sp|Q9S7Z8|RecName: Full=Auxin efflux carrier component 3; OS=Arabidopsis thaliana (Mouse-ear cress). GN=Name=PIN3; OrderedLocusNames=At1g70940; ORFNames=F15H11.14; PE=1: Evidence at protein level;
Pbr024875.1	2.68306	0.00509003	0.0272376	sp: NA
Pbr012388.1	2.68061	0.0314407	NA	sp|P18025|RecName: Full=Tubulin beta-1 chain;AltName: Full=Beta-1-tubulin; OS=Zea mays (Maize). GN=Name=TUBB1; Synonyms=TUB1; PE=2: Evidence at transcript level;
Pbr038962.1	2.64152	0.0348765	NA	sp|O75691; Q9H3H4|RecName: Full=Small subunit processome component 20 homolog;AltName: Full=Down-regulated in metastasis protein;AltName: Full=Novel nucleolar protein 73;AltName: Full=Protein Key-1A6; OS=Homo sapiens (Human). GN=Name=UTP20; Synonyms=DRIM; PE=1: Evidence at protein level;
Pbr007003.1	2.63237	5.25544e-07	1.40706e-05	sp: NA
Pbr042638.1	2.61115	0.0194804	0.0760044	sp|O23051; Q9C5Y3|RecName: Full=Ent-kaurenoic acid oxidase 1;AltName: Full=Cytochrome P450 88A3; OS=Arabidopsis thaliana (Mouse-ear cress). GN=Name=KAO1; Synonyms=CYP88A3; OrderedLocusNames=At1g05160;ORFNames=YUP8H12.23; PE=2: Evidence at transcript level;
Pbr017703.1	2.58577	0.00660474	0.0333189	sp|Q9SQI3; Q9ZTT9|RecName: Full=Palmitoyl-acyl carrier protein thioesterase, chloroplastic;AltName: Full=16:0-acyl-carrier protein thioesterase;AltName: Full=Acyl-[acyl-carrier-protein] hydrolase;AltName: Full=PATE;Flags: Precursor; OS=Gossypium hirsutum (Upland cotton) (Gossypium mexicanum). GN=Name=FATB1; PE=1: Evidence at protein level;
Pbr034344.1	2.58549	5.79697e-05	0.000755495	sp|Q9FZP1; O82604; O82605; Q0WP10|RecName: Full=Heparanase-like protein 3;Flags: Precursor; OS=Arabidopsis thaliana (Mouse-ear cress). GN=OrderedLocusNames=At5g34940; ORFNames=MGG23.2, T2L5.6, T2L5.7; PE=2: Evidence at transcript level;
Pbr037190.1	2.57947	4.31899e-08	1.5894e-06	sp|Q94CD1; Q9FLM5|RecName: Full=Omega-hydroxypalmitate O-feruloyl transferase;AltName: Full=Omega-hydroxyacid hydroxycinnamoyltransferase;AltName: Full=Protein ALIPHATIC SUBERIN FERULOYL TRANSFERASE; OS=Arabidopsis thaliana (Mouse-ear cress). GN=Name=HHT1; Synonyms=ASFT; OrderedLocusNames=At5g41040;ORFNames=MEE6.11; PE=1: Evidence at protein level;
Pbr012869.5	2.57665	0.00492003	0.0265398	sp|Q9M291; F4J1Y1|RecName: Full=Protein transport protein Sec24-like CEF; OS=Arabidopsis thaliana (Mouse-ear cress). GN=Name=CEF; OrderedLocusNames=At3g44340; ORFNames=T22K7_20; PE=2: Evidence at transcript level;
Pbr029553.1	2.57503	0.000332699	0.0031292	sp|Q7XJU0; B3H7K3; C0SV15; Q9SGV2|RecName: Full=Transcription factor bHLH157;AltName: Full=Basic helix-loop-helix protein 157;AltName: Full=LONESOME HIGHWAY-like protein 2;AltName: Full=bHLH transcription factor bHLH157; OS=Arabidopsis thaliana (Mouse-ear cress). GN=Name=BHLH157; OrderedLocusNames=At1g64625; ORFNames=F1N19; PE=2: Evidence at transcript level;
Pbr037684.1	2.56192	0.0164314	0.066943	sp|Q6J163|RecName: Full=Auxin-induced protein 5NG4; OS=Pinus taeda (Loblolly pine). GN= PE=2: Evidence at transcript level;
Pbr042452.1	2.55274	0.0182845	0.0725384	sp|Q9CQT9|RecName: Full=Uncharacterized protein C20orf24 homolog; OS=Mus musculus (Mouse). GN= PE=2: Evidence at transcript level;
Pbr008204.1	2.53027	0.027566	0.0987477	sp: NA
Pbr034960.1	2.50292	0.00146572	0.0101482	sp|Q06942|RecName: Full=Naringenin,2-oxoglutarate 3-dioxygenase;AltName: Full=FHT;AltName: Full=Flavanone-3-hydroxylase; OS=Malus domestica (Apple) (Pyrus malus). GN= PE=2: Evidence at transcript level;
Pbr000940.1	2.47025	0.0244206	NA	sp: NA
Pbr042302.1	2.46708	2.48879e-08	9.92175e-07	sp|P48422; Q8RXG6; Q9FIM3|RecName: Full=Cytochrome P450 86A1;AltName: Full=CYPLXXXVI;AltName: Full=P450-dependent fatty acid omega-hydroxylase;AltName: Full=Protein HYDROXYLASE OF ROOT SUBERIZED TISSUE; OS=Arabidopsis thaliana (Mouse-ear cress). GN=Name=CYP86A1; Synonyms=CYP86, HORST; OrderedLocusNames=At5g58860;ORFNames=K19M22.6; PE=1: Evidence at protein level;
Pbr003287.1	2.45199	0.0273371	NA	sp|Q94JM3; O23671; Q56YL7; Q56YP4; Q56YR7; Q9C5W5; Q9FIT6|RecName: Full=Auxin response factor 2;AltName: Full=ARF1-binding protein;AltName: Full=Protein MEGAINTEGUMENTA; OS=Arabidopsis thaliana (Mouse-ear cress). GN=Name=ARF2; Synonyms=MNT; OrderedLocusNames=At5g62000;ORFNames=MTG10.3; PE=1: Evidence at protein level;
Pbr026756.1	2.44581	0.00837519	0.0401794	sp|Q7Z5L2; O60598; Q5W0B4; Q5W0B5; Q86VT9; Q8N9H0|RecName: Full=Coiled-coil domain-containing protein R3HCC1L;AltName: Full=Growth inhibition and differentiation-related protein 88;AltName: Full=Putative mitochondrial space protein 32.1;AltName: Full=R3H and coiled-coil domain-containing protein 1-like; OS=Homo sapiens (Human). GN=Name=R3HCC1L; Synonyms=C10orf28, GIDRP88; PE=1: Evidence at protei…
Pbr015227.1	2.4277	0.0345871	NA	sp|Q1PFE1; A0MEG0; Q6J335; Q9CAH3|RecName: Full=AP2-like ethylene-responsive transcription factor AIL1;AltName: Full=Protein AINTEGUMENTA-LIKE 1; OS=Arabidopsis thaliana (Mouse-ear cress). GN=Name=AIL1; OrderedLocusNames=At1g72570; ORFNames=F28P22.24; PE=2: Evidence at transcript level;
Pbr007928.1	2.42397	0.00180127	0.0119296	sp|Q40353|RecName: Full=Mitogen-activated protein kinase homolog MMK2; OS=Medicago sativa (Alfalfa). GN=Name=MMK2; PE=2: Evidence at transcript level;
Pbr002686.1	2.40717	5.48617e-08	1.96976e-06	sp: NA
Pbr027510.1	2.40504	4.70275e-19	9.90476e-17	sp: NA
Pbr025808.1	2.40338	0.00190379	0.0124885	sp: NA
Pbr039631.1	2.38264	0.00278134	0.0168835	sp: NA
Pbr026427.1	2.37013	0.0439769	NA	sp: NA
Pbr002930.1	2.36749	0.0186901	0.0737011	sp|Q501D5; O22880; Q0WST4|RecName: Full=Mini-chromosome maintenance complex-binding protein;AltName: Full=Protein E2F TARGET GENE 1; OS=Arabidopsis thaliana (Mouse-ear cress). GN=Name=ETG1; OrderedLocusNames=At2g40550; ORFNames=T2P4.10; PE=1: Evidence at protein level;
Pbr030942.1	2.36511	3.45355e-05	0.000493433	sp|Q4PSN0; Q9LRN4|RecName: Full=Probable pectinesterase 29;AltName: Full=Pectin methylesterase 29;Flags: Precursor; OS=Arabidopsis thaliana (Mouse-ear cress). GN=Name=PME29; Synonyms=ARATH29; OrderedLocusNames=At3g24130;ORFNames=MUJ8.16; PE=2: Evidence at transcript level;
Pbr003821.1	2.36184	0.0365888	NA	sp: NA
Pbr000146.1	2.35772	0.000236014	0.00238014	sp|Q9SB81; Q41937; Q42579; Q43730|RecName: Full=Peroxidase 42;AltName: Full=ATP1a/ATP1b;AltName: Full=PRXR1;Flags: Precursor; OS=Arabidopsis thaliana (Mouse-ear cress). GN=Name=PER42; Synonyms=P42; OrderedLocusNames=At4g21960;ORFNames=F1N20.3, T8O5.170; PE=1: Evidence at protein level;
Pbr040751.1	2.34917	2.44454e-05	0.000372268	sp|P9WIB1; L0TC24; P95245|RecName: Full=Phospholipase C 3;Flags: Precursor; OS=Mycobacterium tuberculosis (strain ATCC 25618 / H37Rv). GN=Name=plcC; OrderedLocusNames=Rv2349c; ORFNames=MTCY98.18c; PE=1: Evidence at protein level;
Pbr004081.1	2.34863	1.79679e-05	0.000286575	sp|Q5PP62|RecName: Full=SPX domain-containing protein 3;AltName: Full=Protein SPX DOMAIN GENE 3; OS=Arabidopsis thaliana (Mouse-ear cress). GN=Name=SPX3; OrderedLocusNames=At2g45130; ORFNames=T14P1.6; PE=2: Evidence at transcript level;
Pbr006275.1	2.33761	1.5097e-08	6.40508e-07	sp|Q9X0Y1|RecName: Full=Phosphorylated carbohydrates phosphatase TM_1254; OS=Thermotoga maritima (strain ATCC 43589 / MSB8 / DSM 3109 / JCM 10099). GN=OrderedLocusNames=TM_1254; PE=1: Evidence at protein level;
Pbr038653.1	2.3358	0.0124868	0.0545869	sp: NA
Pbr007665.1	2.33559	0.0213789	0.0815634	sp: NA
Pbr013214.1	2.33283	0.00400913	0.0225005	sp|Q96519; P93723|RecName: Full=Peroxidase 11;AltName: Full=ATP23a/ATP23b;Flags: Precursor; OS=Arabidopsis thaliana (Mouse-ear cress). GN=Name=PER11; Synonyms=P11; OrderedLocusNames=At1g68850;ORFNames=F14K14.4, T6L1.4; PE=1: Evidence at protein level;
Pbr026063.1	2.33079	0.00214347	0.0137997	sp|O65399; F4IAH7; Q84W37|RecName: Full=Glucan endo-1,3-beta-glucosidase 1;AltName: Full=(1->3)-beta-glucan endohydrolase 1;AltName: Full=Beta-1,3-endoglucanase 1;Flags: Precursor; OS=Arabidopsis thaliana (Mouse-ear cress). GN=OrderedLocusNames=At1g11820, At1g11830; ORFNames=F12F1.33, F25C20_1; PE=1: Evidence at protein level;
Pbr011451.1	2.32763	0.0220964	0.0837052	sp|Q8GXS8; Q9M9V1|RecName: Full=Protein PHYTOCHROME KINASE SUBSTRATE 3; OS=Arabidopsis thaliana (Mouse-ear cress). GN=Name=PKS3; OrderedLocusNames=At1g18810; ORFNames=F6A14.9; PE=2: Evidence at transcript level;
Pbr039579.1	2.32131	0.0225796	0.0850575	sp: NA
Pbr019390.1	2.30939	0.000245996	0.00245154	sp|O80470|RecName: Full=GDSL esterase/lipase At2g23540;AltName: Full=Extracellular lipase At2g23540;Flags: Precursor; OS=Arabidopsis thaliana (Mouse-ear cress). GN=OrderedLocusNames=At2g23540; ORFNames=F26B6.19; PE=2: Evidence at transcript level;
Pbr002093.1	2.30652	0.0391745	0.12847	sp|Q94AI7; Q9LMQ9|RecName: Full=Protein TOPLESS;AltName: Full=WUS-interacting protein 1; OS=Arabidopsis thaliana (Mouse-ear cress). GN=Name=TPL; Synonyms=WSIP1; OrderedLocusNames=At1g15750;ORFNames=F7H2.9; PE=1: Evidence at protein level;
Pbr017678.1	2.29851	1.37451e-62	8.10582e-59	sp|Q9M353; Q58P63|RecName: Full=Cation/H(+) antiporter 20;AltName: Full=Protein CATION/H+ EXCHANGER 20; OS=Arabidopsis thaliana (Mouse-ear cress). GN=Name=CHX20; OrderedLocusNames=At3g53720; ORFNames=F5K20_20; PE=2: Evidence at transcript level;
Pbr035502.1	2.29443	0.005478	0.0288181	sp|Q54BN3|RecName: Full=Probable replication factor C subunit 3;AltName: Full=Activator 1 subunit 3; OS=Dictyostelium discoideum (Slime mold). GN=Name=rfc3; ORFNames=DDB_G0293702; PE=3: Inferred from homology;
Pbr008163.2	2.28956	0.00653412	0.0330475	sp|Q9FEL6|RecName: Full=Auxin transporter-like protein 3;AltName: Full=AUX1-like protein 3;AltName: Full=MtLAX3; OS=Medicago truncatula (Barrel medic) (Medicago tribuloides). GN=Name=LAX3; PE=2: Evidence at transcript level;
Pbr001279.1	2.284	0.0127891	0.0555687	sp|Q40284|RecName: Full=Anthocyanidin 3-O-glucosyltransferase 1;AltName: Full=Flavonol 3-O-glucosyltransferase 1;AltName: Full=UDP-glucose flavonoid 3-O-glucosyltransferase 1; OS=Manihot esculenta (Cassava) (Jatropha manihot). GN=Name=GT1; Synonyms=UGT73A1; PE=2: Evidence at transcript level;
Pbr018287.1	2.27784	0.00539572	0.0284997	sp: NA
Pbr035040.1	2.27654	0.0173562	0.0698304	sp|Q42059; Q8H160; Q9C7W3|RecName: Full=Endoglucanase 6;AltName: Full=Endo-1,4-beta glucanase 6;Flags: Precursor; OS=Arabidopsis thaliana (Mouse-ear cress). GN=OrderedLocusNames=At1g64390; ORFNames=F15H21.9; PE=2: Evidence at transcript level;
Pbr020416.1	2.27557	0.0151744	0.0631193	sp|Q6NYY9|RecName: Full=Vacuole membrane protein 1;AltName: Full=Transmembrane protein 49; OS=Danio rerio (Zebrafish) (Brachydanio rerio). GN=Name=vmp1; Synonyms=tmem49; PE=2: Evidence at transcript level;
Pbr026138.1	2.26895	6.73855e-05	0.000854141	sp|O22938; Q0WRK5|RecName: Full=Leucine-rich repeat receptor-like tyrosine-protein kinase PXC3 {ECO:0000305};AltName: Full=Protein PXY/TDR-CORRELATED 3 {ECO:0000303|PubMed:23815750};Flags: Precursor; OS=Arabidopsis thaliana (Mouse-ear cress). GN=Name=PXC3 {ECO:0000303|PubMed:23815750}; OrderedLocusNames=At2g41820;ORFNames=T11A7.8; PE=2: Evidence at transcript level;
Pbr007296.1	2.26827	5.07137e-05	0.000672827	sp|Q9CA68; Q0WS24; Q84WK6|RecName: Full=GDSL esterase/lipase At1g74460;AltName: Full=Extracellular lipase At1g74460;Flags: Precursor; OS=Arabidopsis thaliana (Mouse-ear cress). GN=OrderedLocusNames=At1g74460; ORFNames=F1M20.14; PE=2: Evidence at transcript level;
Pbr039726.1	2.26663	2.63538e-06	5.60717e-05	sp|P92980; C0Z2S3; O48887; Q38948; Q8LAV2|RecName: Full=5'-adenylylsulfate reductase 3, chloroplastic;AltName: Full=3'-phosphoadenosine-5'-phosphosulfate reductase homolog 26;AltName: Full=Adenosine 5'-phosphosulfate 5'-adenylylsulfate sulfotransferase 3;AltName: Full=Thioredoxin-independent APS reductase 3;Flags: Precursor; OS=Arabidopsis thaliana (Mouse-ear cress). GN=Name=APR3; Synonyms=PRH26;…
Pbr021504.1	2.26587	0.000222817	0.00227271	sp|Q9LYT3|RecName: Full=Protein TRANSPARENT TESTA 12;AltName: Full=MATE efflux family protein TT12;AltName: Full=Protein DTX41; OS=Arabidopsis thaliana (Mouse-ear cress). GN=Name=TT12; Synonyms=DTX41; OrderedLocusNames=At3g59030;ORFNames=F17J16_80; PE=2: Evidence at transcript level;
Pbr028913.1	2.26532	0.0379527	0.125479	sp: NA
Pbr040042.1	2.26201	0.000914733	0.00695604	sp|Q8GU25|RecName: Full=Caffeic acid 3-O-methyltransferase;AltName: Full=S-adenosysl-L-methionine:caffeic acid 3-O-methyltransferase; OS=Rosa chinensis (China rose). GN=Name=COMT1; PE=2: Evidence at transcript level;
Pbr003770.2	2.25268	0.00168427	0.0112966	sp|Q8RXS5; O04666; Q9FM50|RecName: Full=Probable disease resistance protein At5g63020;AltName: Full=pNd11; OS=Arabidopsis thaliana (Mouse-ear cress). GN=OrderedLocusNames=At5g63020; ORFNames=MJH22.8; PE=2: Evidence at transcript level;
Pbr003720.1	2.25017	0.0296782	0.104505	sp|Q9FJ90|RecName: Full=Ethylene-responsive transcription factor ERF025; OS=Arabidopsis thaliana (Mouse-ear cress). GN=Name=ERF025; OrderedLocusNames=At5g52020; ORFNames=MSG15.10; PE=2: Evidence at transcript level;
Pbr021858.1	2.24908	0.0368496	0.123088	sp|Q9CSU0; A2ACF2; A2ACF4; A2ACF5; A2ACF6; Q1WDE6; Q3U8H1; Q3UGH1;Q3USX3; Q6GTJ6|RecName: Full=Regulation of nuclear pre-mRNA domain-containing protein 1B;AltName: Full=Cell cycle-related and expression-elevated protein in tumor; OS=Mus musculus (Mouse). GN=Name=Rprd1b; Synonyms=Crept; PE=1: Evidence at protein level;
Pbr020630.1	2.24675	0.00316388	0.0186722	sp|O23051; Q9C5Y3|RecName: Full=Ent-kaurenoic acid oxidase 1;AltName: Full=Cytochrome P450 88A3; OS=Arabidopsis thaliana (Mouse-ear cress). GN=Name=KAO1; Synonyms=CYP88A3; OrderedLocusNames=At1g05160;ORFNames=YUP8H12.23; PE=2: Evidence at transcript level;
Pbr039986.1	2.24164	0.0213498	0.0814788	sp|P51094; A5BVQ6; A7PBD4; O22303; O22304; Q1G141; Q9AQV0; Q9AR43;Q9AR45|RecName: Full=Anthocyanidin 3-O-glucosyltransferase 2;AltName: Full=Flavonol 3-O-glucosyltransferase;AltName: Full=UDP-glucose flavonoid 3-O-glucosyltransferase; OS=Vitis vinifera (Grape). GN=Name=UFGT;Synonyms=AlUFGT1, AlUFGT2, FlUFGT1, FlUFGT2, ITUFGT1, ITUFGT2,RUUFGT1, RUUFGT2, VVGT1;ORFNames=GSVIVT00014047001, LOC1002330…
Pbr024595.1	2.23755	0.00683528	0.034204	sp|Q8LFA9; Q8GYB7; Q9LN64|RecName: Full=Methyltransferase-like protein 2; OS=Arabidopsis thaliana (Mouse-ear cress). GN=OrderedLocusNames=At1g19340; ORFNames=F18O14.6; PE=2: Evidence at transcript level;
Pbr034402.1	2.21469	0.000102397	0.00120591	sp: NA
Pbr009865.1	2.21072	2.78283e-11	2.05781e-09	sp: NA
Pbr011411.1	2.20817	0.0343252	0.116823	sp: NA
Pbr018100.1	2.20123	0.0419061	0.135192	sp: NA
Pbr008943.1	2.20122	0.000115834	0.00132577	sp: NA
Pbr018401.1	2.17698	1.86706e-07	5.79644e-06	sp|O48927|RecName: Full=Cytochrome P450 78A3; OS=Glycine max (Soybean) (Glycine hispida). GN=Name=CYP78A3; PE=2: Evidence at transcript level;
Pbr006299.1	2.16779	0.00400292	0.0224714	sp: NA
Pbr030843.1	2.15722	0.010099	0.0462844	sp|Q94KD8; Q9FWY2|RecName: Full=Probable beta-D-xylosidase 2;Flags: Precursor; OS=Arabidopsis thaliana (Mouse-ear cress). GN=Name=BXL2; OrderedLocusNames=At1g02640; ORFNames=T14P4.11, T14P4.8; PE=2: Evidence at transcript level;
Pbr014904.1	2.15641	0.0467675	NA	sp: NA
Pbr000680.1	2.14659	0.0223293	0.0843138	sp|Q9ZPV5; F4IQG7|RecName: Full=Nucleolar complex protein 2 homolog; OS=Arabidopsis thaliana (Mouse-ear cress). GN=OrderedLocusNames=At2g18220; ORFNames=T30D6.27; PE=3: Inferred from homology;
Pbr018516.1	2.14462	8.03916e-07	2.05456e-05	sp|Q9SD53; Q56YU5|RecName: Full=UPF0481 protein At3g47200; OS=Arabidopsis thaliana (Mouse-ear cress). GN=OrderedLocusNames=At3g47200; ORFNames=F13I12.250; PE=2: Evidence at transcript level;
Pbr009116.1	2.13756	0.0101609	0.0464688	sp|Q9V3C5; M9PG00|RecName: Full=Guanine nucleotide exchange factor subunit Rich {ECO:0000305};AltName: Full=Protein RIC1 homolog {ECO:0000250|UniProtKB:P40395}; OS=Drosophila melanogaster (Fruit fly). GN=Name=Rich; ORFNames=CG9063; PE=1: Evidence at protein level;
Pbr036869.1	2.13682	0.0388146	0.127556	sp|Q9SQI3; Q9ZTT9|RecName: Full=Palmitoyl-acyl carrier protein thioesterase, chloroplastic;AltName: Full=16:0-acyl-carrier protein thioesterase;AltName: Full=Acyl-[acyl-carrier-protein] hydrolase;AltName: Full=PATE;Flags: Precursor; OS=Gossypium hirsutum (Upland cotton) (Gossypium mexicanum). GN=Name=FATB1; PE=1: Evidence at protein level;
Pbr006703.1	2.13427	0.0451915	NA	sp|Q9ZU91|RecName: Full=Glucan endo-1,3-beta-glucosidase 3;AltName: Full=(1->3)-beta-glucan endohydrolase 3;AltName: Full=Beta-1,3-endoglucanase 3;Flags: Precursor; OS=Arabidopsis thaliana (Mouse-ear cress). GN=OrderedLocusNames=At2g01630; ORFNames=T8O11.20; PE=1: Evidence at protein level;
Pbr012625.1	2.13395	3.49034e-12	3.1425e-10	sp|Q9FHQ1; Q8LF30|RecName: Full=GDSL esterase/lipase At5g37690;AltName: Full=Extracellular lipase At5g37690;Flags: Precursor; OS=Arabidopsis thaliana (Mouse-ear cress). GN=OrderedLocusNames=At5g37690; ORFNames=K12B20.17; PE=2: Evidence at transcript level;
Pbr020670.2	2.13172	0.0247946	0.0914017	sp: NA
Pbr025907.1	2.13122	0.0111377	0.0499955	sp|Q9LT96|RecName: Full=Probable leucine-rich repeat receptor-like protein kinase At5g49770;Flags: Precursor; OS=Arabidopsis thaliana (Mouse-ear cress). GN=OrderedLocusNames=At5g49770; ORFNames=K2I5.14; PE=2: Evidence at transcript level;
Pbr007000.1	2.12888	1.43984e-06	3.38967e-05	sp: NA
Pbr037396.1	2.11045	6.02746e-09	2.78788e-07	sp|Q40863|RecName: Full=Embryogenesis-associated protein EMB8; OS=Picea glauca (White spruce) (Pinus glauca). GN=Name=EMB8; PE=2: Evidence at transcript level;
Pbr029888.1	2.10923	0.0477508	NA	sp: NA
Pbr025052.1	2.10214	2.1617e-05	0.000333712	sp|O80470|RecName: Full=GDSL esterase/lipase At2g23540;AltName: Full=Extracellular lipase At2g23540;Flags: Precursor; OS=Arabidopsis thaliana (Mouse-ear cress). GN=OrderedLocusNames=At2g23540; ORFNames=F26B6.19; PE=2: Evidence at transcript level;
Pbr040177.1	2.10117	0.0361197	0.12132	sp: NA
Pbr013872.1	2.08962	0.0175496	0.0703325	sp: NA
Pbr021277.1	2.0893	0.00392692	0.0221449	sp: NA
Pbr007091.1	2.08139	4.03888e-05	0.000558786	sp|Q8GW64; Q9LPQ9|RecName: Full=Peptidyl-tRNA hydrolase, chloroplastic;AltName: Full=C-PTH;Flags: Precursor; OS=Arabidopsis thaliana (Mouse-ear cress). GN=OrderedLocusNames=At1g18440; ORFNames=F15H18.24; PE=2: Evidence at transcript level;
Pbr004930.1	2.08028	0.0403319	0.131244	sp|P82658; E0X9N3; F4J2A4; Q0WLK8|RecName: Full=Thylakoid lumenal 19 kDa protein, chloroplastic;AltName: Full=P19;Flags: Precursor; OS=Arabidopsis thaliana (Mouse-ear cress). GN=OrderedLocusNames=At3g63540; ORFNames=TEL3S; PE=1: Evidence at protein level;
Pbr008416.2	2.07775	0.018517	0.073171	sp|P43287; Q8L5U5; Q9SKR8|RecName: Full=Aquaporin PIP2-2;AltName: Full=Plasma membrane intrinsic protein 2-2;AltName: Full=Plasma membrane intrinsic protein 2b;AltName: Full=TMP2b;Contains: RecName: Full=Aquaporin PIP2-2, N-terminally processed; OS=Arabidopsis thaliana (Mouse-ear cress). GN=Name=PIP2-2; Synonyms=PIP2B; OrderedLocusNames=At2g37170;ORFNames=T2N18.7; PE=1: Evidence at protein level;
Pbr030580.1	2.07471	0.0377397	0.125016	sp|Q948Z4; Q9ZTX6|RecName: Full=Snakin-1;Flags: Precursor; OS=Solanum tuberosum (Potato). GN=Name=SN1; PE=1: Evidence at protein level;
Pbr016721.1	2.05728	0.00131029	0.00926235	sp: NA
Pbr006557.1	2.04969	0.0157956	0.0650264	sp: NA
Pbr009552.1	2.04828	0.027345	0.0981853	sp: NA
Pbr030796.1	2.04335	7.54044e-11	5.11125e-09	sp|Q9SSK9|RecName: Full=MLP-like protein 28; OS=Arabidopsis thaliana (Mouse-ear cress). GN=Name=MLP28; OrderedLocusNames=At1g70830; ORFNames=F15H11.8; PE=1: Evidence at protein level;
Pbr009780.1	2.03955	0.0103588	0.0471999	sp|Q9FY69|RecName: Full=Transcription factor bHLH143;AltName: Full=Basic helix-loop-helix protein 143;AltName: Full=Transcription factor EN 129;AltName: Full=bHLH transcription factor bHLH143; OS=Arabidopsis thaliana (Mouse-ear cress). GN=Name=BHLH143; Synonyms=EN129; OrderedLocusNames=At5g09460;ORFNames=T5E8.260; PE=2: Evidence at transcript level;
Pbr040450.1	2.03059	0.0026204	0.0161734	sp: NA
Pbr001607.1	2.02717	1.60384e-07	5.10566e-06	sp|Q8GY23; Q9LG27; Q9M7K7|RecName: Full=E3 ubiquitin-protein ligase UPL1; OS=Arabidopsis thaliana (Mouse-ear cress). GN=Name=UPL1; OrderedLocusNames=At1g55860; ORFNames=F14J16.14, F14J16.37; PE=1: Evidence at protein level;
Pbr028365.1	2.01938	0.000374285	0.00345423	sp|Q9FFY3|RecName: Full=Lipid transfer-like protein VAS;Flags: Precursor; OS=Arabidopsis thaliana (Mouse-ear cress). GN=Name=VAS; OrderedLocusNames=At5g13900; ORFNames=MAC12.14; PE=2: Evidence at transcript level;
Pbr026719.1	2.01867	0.00898769	0.0423852	sp|Q9SUQ2; Q8L701|RecName: Full=Ethylene-responsive transcription factor CRF2;AltName: Full=Protein CYTOKININ RESPONSE FACTOR 2; OS=Arabidopsis thaliana (Mouse-ear cress). GN=Name=CRF2; Synonyms=ERF064; OrderedLocusNames=At4g23750;ORFNames=F9D16.220; PE=1: Evidence at protein level;
Pbr003412.1	2.01463	0.00965905	0.0447198	sp|Q9T048; Q1PE47|RecName: Full=Disease resistance protein At4g27190; OS=Arabidopsis thaliana (Mouse-ear cress). GN=OrderedLocusNames=At4g27190; ORFNames=T24A18.140; PE=2: Evidence at transcript level;
Pbr036568.1	2.01094	0.0128545	0.0557397	sp|Q9M2E2|RecName: Full=(+)-neomenthol dehydrogenase;AltName: Full=Menthone:neomenthol reductase;AltName: Full=Short-chain dehydrogenase/reductase 1; OS=Arabidopsis thaliana (Mouse-ear cress). GN=Name=SDR1; OrderedLocusNames=At3g61220; ORFNames=T20K12.120; PE=1: Evidence at protein level;
Pbr009777.1	1.98105	0.0497761	0.153746	sp|O22870; Q940C0|RecName: Full=Peptidyl-prolyl cis-trans isomerase FKBP16-3, chloroplastic;AltName: Full=FK506-binding protein 16-3;AltName: Full=Immunophilin FKBP16-3;AltName: Full=Rotamase;Flags: Precursor; OS=Arabidopsis thaliana (Mouse-ear cress). GN=Name=FKBP16-3; Synonyms=FKBP17; OrderedLocusNames=At2g43560;ORFNames=T1O24.30; PE=1: Evidence at protein level;
Pbr012438.2	1.97854	2.25869e-07	6.84835e-06	sp|Q10137|RecName: Full=Sec14 cytosolic factor;AltName: Full=Phosphatidylinositol/phosphatidyl-choline transfer protein;AltName: Full=Sporulation-specific protein 20; OS=Schizosaccharomyces pombe (strain 972 / ATCC 24843) (Fission yeast). GN=Name=sec14; Synonyms=spo20; ORFNames=SPAC3H8.10; PE=3: Inferred from homology;
Pbr029797.1	1.97174	0.0114511	0.0510529	sp|Q93WV0; Q8H1E9; Q94AP6; Q9SUA0|RecName: Full=Probable WRKY transcription factor 20;AltName: Full=WRKY DNA-binding protein 20; OS=Arabidopsis thaliana (Mouse-ear cress). GN=Name=WRKY20; OrderedLocusNames=At4g26640; ORFNames=T15N24.90; PE=2: Evidence at transcript level;
Pbr016988.1	1.96793	2.46727e-12	2.26461e-10	sp|O81016|RecName: Full=ABC transporter G family member 32 {ECO:0000303|PubMed:18299247};AltName: Full=Pleiotropic drug resistance protein 4 {ECO:0000303|PubMed:12430018, ECO:0000303|PubMed:16506311};AltName: Full=Protein PERMEABLE CUTICLE 1 {ECO:0000303|PubMed:21628525}; OS=Arabidopsis thaliana (Mouse-ear cress). GN=Name=ABCG32 {ECO:0000303|PubMed:18299247};Synonyms=PDR4 {ECO:0000303|PubMed:1243…
Pbr020606.1	1.9637	0.000230623	0.00233568	sp|Q9X0Y1|RecName: Full=Phosphorylated carbohydrates phosphatase TM_1254; OS=Thermotoga maritima (strain ATCC 43589 / MSB8 / DSM 3109 / JCM 10099). GN=OrderedLocusNames=TM_1254; PE=1: Evidence at protein level;
Pbr029665.1	1.96203	0.0407967	0.132391	sp|Q8LG58; Q9LK45|RecName: Full=Probable xyloglucan endotransglucosylase/hydrolase protein 16;Flags: Precursor; OS=Arabidopsis thaliana (Mouse-ear cress). GN=Name=XTH16; OrderedLocusNames=At3g23730; ORFNames=MYM9.11; PE=2: Evidence at transcript level;
Pbr028904.1	1.9522	0.0101671	0.0464831	sp|Q8GWP0; O23618; Q9SPG8|RecName: Full=Transcription factor MYB39;AltName: Full=Myb-related protein 39; OS=Arabidopsis thaliana (Mouse-ear cress). GN=Name=MYB39; Synonyms=FCA0; OrderedLocusNames=At4g17785;ORFNames=dl4925c; PE=2: Evidence at transcript level;
Pbr032461.1	1.94705	1.45175e-12	1.39208e-10	sp: NA
Pbr031242.3	1.94488	0.0254294	0.0930728	sp: NA
Pbr041141.1	1.93232	0.026285	0.0953902	sp: NA
Pbr013828.1	1.92645	1.03686e-20	2.65853e-18	sp|Q9LRT1|RecName: Full=Probably inactive leucine-rich repeat receptor-like protein kinase At3g28040;Flags: Precursor; OS=Arabidopsis thaliana (Mouse-ear cress). GN=OrderedLocusNames=At3g28040; ORFNames=MMG15.21; PE=2: Evidence at transcript level;
Pbr012249.1	1.91919	2.66646e-08	1.05182e-06	sp|Q9FMY1|RecName: Full=Cytochrome P450 86B1; OS=Arabidopsis thaliana (Mouse-ear cress). GN=Name=CYP86B1; OrderedLocusNames=At5g23190; ORFNames=MKD15.5; PE=2: Evidence at transcript level;
Pbr037323.1	1.91456	0.00193287	0.0126581	sp|P34881; Q0WLP5; Q0WPP9; Q5C994|RecName: Full=DNA (cytosine-5)-methyltransferase 1;AltName: Full=DNA methyltransferase 01;AltName: Full=DNA methyltransferase 2;AltName: Full=DNA methyltransferase AthI;AltName: Full=DNA methyltransferase DDM2;AltName: Full=Protein DECREASED DNA METHYLATION 2; OS=Arabidopsis thaliana (Mouse-ear cress). GN=Name=DMT1; Synonyms=ATHIM, DDM2, DMT01, MET1, MET2;Ordered…
Pbr027137.1	1.90194	0.0285038	0.101292	sp|Q42593; Q9CAQ6|RecName: Full=L-ascorbate peroxidase T, chloroplastic;AltName: Full=Thylakoid-bound ascorbate peroxidase;Flags: Precursor; OS=Arabidopsis thaliana (Mouse-ear cress). GN=Name=APXT; OrderedLocusNames=At1g77490; ORFNames=T5M16.8; PE=2: Evidence at transcript level;
Pbr015587.1	1.89763	0.0171003	0.0689891	sp|Q2V9B0|RecName: Full=Transcription factor MYB1R1;AltName: Full=Myb-related protein R1 {ECO:0000303|PubMed:21030505}; OS=Solanum tuberosum (Potato). GN= PE=2: Evidence at transcript level;
Pbr008944.1	1.89592	0.000158459	0.00171857	sp|Q9ZQI8; Q3EC14; Q84WL8|RecName: Full=Non-specific lipid-transfer protein-like protein At2g13820;Flags: Precursor; OS=Arabidopsis thaliana (Mouse-ear cress). GN=OrderedLocusNames=At2g13820; ORFNames=F17L24.13; PE=1: Evidence at protein level;
Pbr040703.1	1.89581	0.00701969	0.034971	sp|Q766C3|RecName: Full=Aspartic proteinase nepenthesin-1;AltName: Full=Nepenthesin-I;Flags: Precursor; OS=Nepenthes gracilis (Slender pitcher plant). GN=Name=nep1; PE=1: Evidence at protein level;
Pbr017697.1	1.89336	2.85131e-05	0.000422741	sp|Q94CD1; Q9FLM5|RecName: Full=Omega-hydroxypalmitate O-feruloyl transferase;AltName: Full=Omega-hydroxyacid hydroxycinnamoyltransferase;AltName: Full=Protein ALIPHATIC SUBERIN FERULOYL TRANSFERASE; OS=Arabidopsis thaliana (Mouse-ear cress). GN=Name=HHT1; Synonyms=ASFT; OrderedLocusNames=At5g41040;ORFNames=MEE6.11; PE=1: Evidence at protein level;
Pbr034368.1	1.89035	0.0148604	0.0621199	sp|Q9MAH1|RecName: Full=TPR repeat-containing thioredoxin TTL1;AltName: Full=Tetratricopeptide repeat thioredoxin-like 1; OS=Arabidopsis thaliana (Mouse-ear cress). GN=Name=TTL1; OrderedLocusNames=At1g53300; ORFNames=F12M16.20; PE=1: Evidence at protein level;
Pbr010033.1	1.88991	2.43798e-35	1.85515e-32	sp|Q9F234|RecName: Full=Alpha-glucosidase 2;AltName: Full=Alpha-glucosidase II; OS=Bacillus thermoamyloliquefaciens. GN= PE=3: Inferred from homology;
Pbr017743.1	1.88782	0.00277731	0.016872	sp|Q9FMT4|RecName: Full=SWI/SNF complex component SNF12 homolog; OS=Arabidopsis thaliana (Mouse-ear cress). GN=OrderedLocusNames=At5g14170; ORFNames=MUA22.17; PE=1: Evidence at protein level;
Pbr028011.1	1.8869	0.00463009	0.0252764	sp: NA
Pbr007406.1	1.88548	0.00503952	0.0270298	sp|Q39172|RecName: Full=NADP-dependent alkenal double bond reductase P1; OS=Arabidopsis thaliana (Mouse-ear cress). GN=Name=P1; OrderedLocusNames=At5g16970; ORFNames=F2K13_120; PE=1: Evidence at protein level;
Pbr012573.1	1.8847	0.00128465	0.00911663	sp: NA
Pbr000948.1	1.8832	7.65848e-05	0.000949399	sp|Q0WQ57; Q9SU09|RecName: Full=Auxilin-related protein 2; OS=Arabidopsis thaliana (Mouse-ear cress). GN=OrderedLocusNames=At4g12770; ORFNames=T20K18.120; PE=1: Evidence at protein level;
Pbr041550.1	1.88085	4.33304e-07	1.1899e-05	sp|Q94CD1; Q9FLM5|RecName: Full=Omega-hydroxypalmitate O-feruloyl transferase;AltName: Full=Omega-hydroxyacid hydroxycinnamoyltransferase;AltName: Full=Protein ALIPHATIC SUBERIN FERULOYL TRANSFERASE; OS=Arabidopsis thaliana (Mouse-ear cress). GN=Name=HHT1; Synonyms=ASFT; OrderedLocusNames=At5g41040;ORFNames=MEE6.11; PE=1: Evidence at protein level;
Pbr017537.1	1.87483	8.60568e-07	2.17344e-05	sp: NA
Pbr013334.1	1.8734	0.0102169	0.0466526	sp: NA
Pbr026985.1	1.86496	5.39213e-05	0.000708212	sp: NA
Pbr017040.1	1.86494	0.0398061	0.13	sp|P72749|RecName: Full=GTP-binding protein TypA/BipA homolog; OS=Synechocystis sp. (strain PCC 6803 / Kazusa). GN=Name=typA; OrderedLocusNames=slr1105; PE=3: Inferred from homology;
Pbr028992.1	1.8598	2.50896e-07	7.51065e-06	sp|Q7XKV4; B7EQY4; Q0JCF3|RecName: Full=Beta-glucosidase 12;Flags: Precursor; OS=Oryza sativa subsp. japonica (Rice). GN=Name=BGLU12; OrderedLocusNames=Os04g0474800, LOC_Os04g39880;ORFNames=OsJ_15166, OSJNBa0022H21.3; PE=2: Evidence at transcript level;
Pbr017146.1	1.85452	0.00906969	0.0426175	sp|Q8LDC8; Q9ZNR2|RecName: Full=Ethylene-responsive transcription factor 1B;AltName: Full=Ethylene-responsive element-binding factor 1B; OS=Arabidopsis thaliana (Mouse-ear cress). GN=Name=ERF1B; Synonyms=ERF092, ERF1; OrderedLocusNames=At3g23240;ORFNames=K14B15.15; PE=1: Evidence at protein level;
Pbr036405.1	1.84833	1.97663e-31	1.16567e-28	sp|Q9FSG7; O82546|RecName: Full=Thaumatin-like protein 1a;AltName: Full=Mdtl1;AltName: Full=Pathogenesis-related protein 5a;AltName: Allergen=Mal d 2;Flags: Precursor; OS=Malus domestica (Apple) (Pyrus malus). GN=Name=TL1; Synonyms=TL; PE=1: Evidence at protein level;
Pbr006215.1	1.84821	0.00721846	0.0357423	sp|Q9FJV5; B3H696|RecName: Full=Probable transcription factor KAN4;AltName: Full=Protein ABERRANT TESTA SHAPE;AltName: Full=Protein KANADI 4; OS=Arabidopsis thaliana (Mouse-ear cress). GN=Name=KAN4; Synonyms=ATS; OrderedLocusNames=At5g42630;ORFNames=MFO20.5; PE=1: Evidence at protein level;
Pbr028185.1	1.84486	0.00377733	0.0214552	sp: NA
Pbr020748.1	1.84068	1.19834e-09	6.42444e-08	sp|Q9ZR72; Q8L6X6|RecName: Full=ABC transporter B family member 1;AltName: Full=Multidrug resistance protein 1;AltName: Full=P-glycoprotein 1; OS=Arabidopsis thaliana (Mouse-ear cress). GN=Name=ABCB1; Synonyms=MDR1, PGP1; OrderedLocusNames=At2g36910;ORFNames=T1J8.9; PE=1: Evidence at protein level;
Pbr018426.1	1.8395	0.00562689	0.0293591	sp|Q3E6Y3; Q9SHQ3|RecName: Full=Uncharacterized protein At1g28695;Flags: Precursor; OS=Arabidopsis thaliana (Mouse-ear cress). GN=OrderedLocusNames=At1g28695; ORFNames=F1K23.29; PE=2: Evidence at transcript level;
Pbr040560.1	1.83325	0.036693	0.122686	sp|Q9FIT9|RecName: Full=21.7 kDa class VI heat shock protein;AltName: Full=21.7 kDa heat shock protein; OS=Arabidopsis thaliana (Mouse-ear cress). GN=Name=HSP21.7; OrderedLocusNames=At5g54660; ORFNames=MRB17.16; PE=2: Evidence at transcript level;
Pbr035058.1	1.83293	0.00787725	0.0383443	sp|A4UHT7|RecName: Full=Salutaridine reductase {ECO:0000312|EMBL:ABO93462.1}; OS=Papaver bracteatum (Great scarlet poppy). GN=Name=SALR {ECO:0000312|EMBL:ABO93462.1}; PE=1: Evidence at protein level;
Pbr020008.1	1.82988	0.0165099	0.0671817	sp|Q9SNC6|RecName: Full=U-box domain-containing protein 13;AltName: Full=Plant U-box protein 13; OS=Arabidopsis thaliana (Mouse-ear cress). GN=Name=PUB13; OrderedLocusNames=At3g46510; ORFNames=F12A12.30; PE=1: Evidence at protein level;
Pbr029118.1	1.82977	0.00431359	0.0238577	sp|Q3E9A0|RecName: Full=Probable anion transporter 6, chloroplastic;AltName: Full=Phosphate transporter PHT4;5;Flags: Precursor; OS=Arabidopsis thaliana (Mouse-ear cress). GN=Name=ANTR6; Synonyms=PHT4;5; OrderedLocusNames=At5g20380;ORFNames=F5O24.270; PE=2: Evidence at transcript level;
Pbr029523.1	1.82331	0.0174286	0.0700024	sp|Q9M2U1; Q56YC1; Q9XGU4|RecName: Full=Dof zinc finger protein DOF3.6;AltName: Full=OBF-binding protein 3; OS=Arabidopsis thaliana (Mouse-ear cress). GN=Name=DOF3.6; Synonyms=OBP3; OrderedLocusNames=At3g55370;ORFNames=T22E16.30; PE=1: Evidence at protein level;
Pbr018694.1	1.8232	0.000140753	0.00155441	sp|Q9FLV4; F4KFQ0|RecName: Full=G-type lectin S-receptor-like serine/threonine-protein kinase At5g24080;Flags: Precursor; OS=Arabidopsis thaliana (Mouse-ear cress). GN=OrderedLocusNames=At5g24080; ORFNames=MZF18.3; PE=2: Evidence at transcript level;
Pbr027727.1	1.82007	0.0163299	0.0666448	sp|Q9C6W4; F4IAX4|RecName: Full=Beta-galactosidase 15;Flags: Precursor; OS=Arabidopsis thaliana (Mouse-ear cress). GN=Name=BGAL15; OrderedLocusNames=At1g31740; ORFNames=F27M3.5; PE=2: Evidence at transcript level;
Pbr030449.1	1.81674	0.0003853	0.00352965	sp: NA
Pbr015549.1	1.81405	0.0093385	0.0435864	sp|Q6NQK2; Q9C610; Q9C6M7|RecName: Full=NAC domain-containing protein 8; OS=Arabidopsis thaliana (Mouse-ear cress). GN=Name=NAC008; OrderedLocusNames=At1g25580; ORFNames=F14G11.2, F2J7.1; PE=2: Evidence at transcript level;
Pbr011082.1	1.81224	0.0340607	0.116073	sp|Q84TE6; Q0WRG2; Q9SE10; Q9SGS9|RecName: Full=NAC domain-containing protein 21/22; OS=Arabidopsis thaliana (Mouse-ear cress). GN=Name=NAC021; Synonyms=NAC022, NAC1; OrderedLocusNames=At1g56010;ORFNames=F14J16.32, T6H22.19; PE=1: Evidence at protein level;
Pbr038144.1	1.81222	2.35669e-06	5.09084e-05	sp|Q9M2V7|RecName: Full=ABC transporter G family member 16;AltName: Full=Probable white-brown complex homolog protein 16; OS=Arabidopsis thaliana (Mouse-ear cress). GN=Name=ABCG16; Synonyms=WBC16; OrderedLocusNames=At3g55090;ORFNames=T15C9.80; PE=2: Evidence at transcript level;
Pbr010032.1	1.81039	2.31013e-12	2.137e-10	sp: NA
Pbr021320.1	1.80834	0.0193947	0.0757541	sp: NA
Pbr035745.1	1.80195	3.18164e-05	0.000461288	sp|Q56YT0; O22917|RecName: Full=Laccase-3;AltName: Full=Benzenediol:oxygen oxidoreductase 3;AltName: Full=Diphenol oxidase 3;AltName: Full=Urishiol oxidase 3;Flags: Precursor; OS=Arabidopsis thaliana (Mouse-ear cress). GN=Name=LAC3; OrderedLocusNames=At2g30210; ORFNames=T9D9.2; PE=2: Evidence at transcript level;
Pbr030045.1	1.79858	2.16367e-05	0.000333712	sp|Q96519; P93723|RecName: Full=Peroxidase 11;AltName: Full=ATP23a/ATP23b;Flags: Precursor; OS=Arabidopsis thaliana (Mouse-ear cress). GN=Name=PER11; Synonyms=P11; OrderedLocusNames=At1g68850;ORFNames=F14K14.4, T6L1.4; PE=1: Evidence at protein level;
Pbr017297.1	1.79838	0.0139802	0.0593662	sp|O04682|RecName: Full=Pathogenesis-related genes transcriptional activator PTI6;AltName: Full=PTO-interacting protein 6; OS=Solanum lycopersicum (Tomato) (Lycopersicon esculentum). GN=Name=PTI6; PE=2: Evidence at transcript level;
Pbr001501.1	1.79185	0.0341381	0.116303	sp|Q7XJ98; Q494P2; Q9SK65|RecName: Full=Xyloglucan galactosyltransferase KATAMARI1;AltName: Full=Protein MURUS 3; OS=Arabidopsis thaliana (Mouse-ear cress). GN=Name=KAM1; Synonyms=MUR3; OrderedLocusNames=At2g20370;ORFNames=F11A3.8; PE=1: Evidence at protein level;
Pbr038258.1	1.78314	0.0180841	0.0718883	sp: NA
Pbr013911.1	1.77641	0.0227601	0.0855735	sp|O82380|RecName: Full=Pentatricopeptide repeat-containing protein At2g29760, chloroplastic;AltName: Full=Protein ORGANELLE TRANSCRIPT PROCESSING 81 {ECO:0000303|PubMed:19934379};Flags: Precursor; OS=Arabidopsis thaliana (Mouse-ear cress). GN=Name=PCMP-H33; Synonyms=OTP81 {ECO:0000303|PubMed:19934379};OrderedLocusNames=At2g29760; ORFNames=T27A16.14; PE=2: Evidence at transcript level;
Pbr016682.1	1.76825	0.037808	0.125155	sp|Q9Y169|RecName: Full=Exostosin-2;AltName: Full=Protein sister of tout-velu; OS=Drosophila melanogaster (Fruit fly). GN=Name=Ext2; Synonyms=DEXT2, sotv; ORFNames=CG33038; PE=1: Evidence at protein level;
Pbr001224.1	1.76715	0.0210967	0.0807873	sp|B2KI88|RecName: Full=Histone-lysine N-methyltransferase setd3;AltName: Full=SET domain-containing protein 3; OS=Rhinolophus ferrumequinum (Greater horseshoe bat). GN=Name=SETD3; PE=3: Inferred from homology;
Pbr027962.1	1.76701	0.000765504	0.0060457	sp|Q9ZSS6; Q9SPF1|RecName: Full=Threonine dehydratase biosynthetic, chloroplastic;AltName: Full=Threonine deaminase;Flags: Precursor; OS=Arabidopsis thaliana (Mouse-ear cress). GN=Name=OMR1; OrderedLocusNames=At3g10050; ORFNames=T22K18.12; PE=1: Evidence at protein level;
Pbr002730.1	1.76603	0.000408387	0.0036889	sp|Q9LIK7|RecName: Full=Putative calcium-transporting ATPase 13, plasma membrane-type;AltName: Full=Ca(2+)-ATPase isoform 13; OS=Arabidopsis thaliana (Mouse-ear cress). GN=Name=ACA13; OrderedLocusNames=At3g22910; ORFNames=F5N5.8; PE=3: Inferred from homology;
Pbr034401.1	1.76544	0.000952739	0.00718713	sp: NA
Pbr018826.1	1.76449	9.2143e-17	1.56371e-14	sp|O49545|RecName: Full=Leucine-rich repeat receptor-like serine/threonine-protein kinase BAM1;AltName: Full=Protein BARELY ANY MERISTEM 1;Flags: Precursor; OS=Arabidopsis thaliana (Mouse-ear cress). GN=Name=BAM1; OrderedLocusNames=At5g65700; ORFNames=F6H11.170, MPA24.5; PE=1: Evidence at protein level;
Pbr027366.1	1.76292	0.00360947	0.0207062	sp|Q9SYM1|RecName: Full=Mechanosensitive ion channel protein 6;AltName: Full=Mechanosensitive channel of small conductance-like 6;AltName: Full=MscS-Like protein 6; OS=Arabidopsis thaliana (Mouse-ear cress). GN=Name=MSL6; OrderedLocusNames=At1g78610; ORFNames=T30F21.6; PE=1: Evidence at protein level;
Pbr015513.1	1.76261	0.0252327	0.0926033	sp|O82188; Q0WNQ6|RecName: Full=Probable RNA-dependent RNA polymerase 5;AltName: Full=RNA-directed RNA polymerase 5; OS=Arabidopsis thaliana (Mouse-ear cress). GN=Name=RDR5; Synonyms=RDRP5; OrderedLocusNames=At2g19930;ORFNames=F6F22.4; PE=2: Evidence at transcript level;
Pbr008385.1	1.75964	0.000531863	0.00453877	sp|Q9M658; Q8GXZ0; Q9LN02; Q9M659|RecName: Full=Helicase protein MOM1;AltName: Full=Protein MAINTENANCE OF METHYLATION;AltName: Full=Protein MORPHEUS MOLECULE 1; OS=Arabidopsis thaliana (Mouse-ear cress). GN=Name=MOM1; Synonyms=MOM; OrderedLocusNames=At1g08060;ORFNames=T6D22.14; PE=1: Evidence at protein level;
Pbr008609.1	1.75732	0.0451555	0.142986	sp: NA
Pbr015405.1	1.75719	0.0238195	0.0885965	sp|P42730; Q8W4F2; Q9LE57|RecName: Full=Chaperone protein ClpB1;AltName: Full=ATP-dependent Clp protease ATP-binding subunit ClpB homolog 1;AltName: Full=Casein lytic proteinase B1;AltName: Full=Heat shock protein 101; OS=Arabidopsis thaliana (Mouse-ear cress). GN=Name=CLPB1; Synonyms=HOT1, HSP101; OrderedLocusNames=At1g74310;ORFNames=F1O17.2; PE=1: Evidence at protein level;
Pbr025572.1	1.75018	0.0244022	0.0903364	sp|O49543|RecName: Full=Cysteine desulfurase, mitochondrial;AltName: Full=NIFS homolog 1 {ECO:0000303|Ref.1};AltName: Full=Protein AtMtNifS;Flags: Precursor; OS=Arabidopsis thaliana (Mouse-ear cress). GN=Name=NIFS1 {ECO:0000303|Ref.1};Synonyms=MtNIFS1, NIFS, NSF1 {ECO:0000303|PubMed:17417719};OrderedLocusNames=At5g65720 {ECO:0000312|TAIR:AT5G65720};ORFNames=F6H11.150 {ECO:0000312|EMBL:CAA16686.1}…
Pbr001061.1	1.74204	0.00680931	0.0341029	sp: NA
Pbr023883.1	1.73847	0.00111581	0.00818825	sp|Q9FMV0; F4KAR0; Q8GX97|RecName: Full=F-box/LRR-repeat protein At5g63520; OS=Arabidopsis thaliana (Mouse-ear cress). GN=OrderedLocusNames=At5g63520; ORFNames=MLE2.15; PE=2: Evidence at transcript level;
Pbr031631.1	1.73546	0.00914238	0.0428406	sp|Q9LUS2|RecName: Full=Translocase of chloroplast 120, chloroplastic;AltName: Full=120 kDa chloroplast outer envelope protein; OS=Arabidopsis thaliana (Mouse-ear cress). GN=Name=TOC120; OrderedLocusNames=At3g16620; ORFNames=MGL6.15; PE=1: Evidence at protein level;
Pbr008225.1	1.73229	0.00929759	0.043448	sp|P51566; Q39184|RecName: Full=Serine/threonine-protein kinase AFC1; OS=Arabidopsis thaliana (Mouse-ear cress). GN=Name=AFC1; Synonyms=AME2; OrderedLocusNames=At3g53570;ORFNames=F4P12_270; PE=2: Evidence at transcript level;
Pbr019498.1	1.7271	0.000303245	0.00290664	sp|Q84WW6; C0SV35; Q945S9; Q9SRE2|RecName: Full=Histone-lysine N-methyltransferase ASHH1 {ECO:0000305};AltName: Full=ASH1 homolog 1;AltName: Full=Protein SET DOMAIN GROUP 26; OS=Arabidopsis thaliana (Mouse-ear cress). GN=Name=ASHH1; Synonyms=SDG26, SET26; OrderedLocusNames=At1g76710;ORFNames=F28O16.8; PE=1: Evidence at protein level;
Pbr023178.1	1.726	0.00909818	0.0426779	sp: NA
Pbr033673.1	1.72571	0.0133228	0.0572654	sp|P35194; D6VPZ8|RecName: Full=U3 small nucleolar RNA-associated protein 20;AltName: Full=U three protein 20; OS=Saccharomyces cerevisiae (strain ATCC 204508 / S288c) (Baker's yeast). GN=Name=UTP20; OrderedLocusNames=YBL004W; ORFNames=YBL0101; PE=1: Evidence at protein level;
Pbr011419.1	1.7257	0.0222786	0.084206	sp|Q9CAY3|RecName: Full=Glycerol-3-phosphate acyltransferase 5; OS=Arabidopsis thaliana (Mouse-ear cress). GN=Name=GPAT5; OrderedLocusNames=At3g11430; ORFNames=F24K9.10; PE=1: Evidence at protein level;
Pbr036399.1	1.72389	2.17432e-21	5.8954e-19	sp|Q9FSG7; O82546|RecName: Full=Thaumatin-like protein 1a;AltName: Full=Mdtl1;AltName: Full=Pathogenesis-related protein 5a;AltName: Allergen=Mal d 2;Flags: Precursor; OS=Malus domestica (Apple) (Pyrus malus). GN=Name=TL1; Synonyms=TL; PE=1: Evidence at protein level;
Pbr010141.1	1.72125	0.0392662	0.128628	sp|Q8VYZ0; Q3ECM8; Q9FVS3|RecName: Full=E3 ubiquitin-protein ligase ORTHRUS 2;AltName: Full=Protein VARIANT IN METHYLATION 1; OS=Arabidopsis thaliana (Mouse-ear cress). GN=Name=ORTH2; Synonyms=VIM1; OrderedLocusNames=At1g57820;ORFNames=F12K22.14; PE=1: Evidence at protein level;
Pbr036398.1	1.71962	5.92933e-18	1.16556e-15	sp|Q9FSG7; O82546|RecName: Full=Thaumatin-like protein 1a;AltName: Full=Mdtl1;AltName: Full=Pathogenesis-related protein 5a;AltName: Allergen=Mal d 2;Flags: Precursor; OS=Malus domestica (Apple) (Pyrus malus). GN=Name=TL1; Synonyms=TL; PE=1: Evidence at protein level;
Pbr035974.1	1.71738	0.022089	0.083704	sp|O80437|RecName: Full=Glycerol-3-phosphate 2-O-acyltransferase 6;AltName: Full=Glycerol-3-phosphate acyltransferase 6; OS=Arabidopsis thaliana (Mouse-ear cress). GN=Name=GPAT6; OrderedLocusNames=At2g38110; ORFNames=F16M14.4; PE=1: Evidence at protein level;
Pbr012486.1	1.71604	0.0349902	0.118476	sp|Q4UMH6|RecName: Full=Putative ankyrin repeat protein RF_0381; OS=Rickettsia felis (strain ATCC VR-1525 / URRWXCal2) (Rickettsia azadi). GN=OrderedLocusNames=RF_0381; PE=3: Inferred from homology;
Pbr008485.1	1.71436	0.000314049	0.00298353	sp|O15050; Q8N8K0|RecName: Full=TPR and ankyrin repeat-containing protein 1;AltName: Full=Lupus brain antigen 1 homolog; OS=Homo sapiens (Human). GN=Name=TRANK1; Synonyms=KIAA0342, LBA1; PE=2: Evidence at transcript level;
Pbr008913.1	1.70645	0.000336762	0.00315986	sp: NA
Pbr011950.1	1.70574	0.000312985	0.00297582	sp|Q944R1; O23668; Q9SVP1|RecName: Full=Probable pectate lyase 15;AltName: Full=Pectate lyase A11;Flags: Precursor; OS=Arabidopsis thaliana (Mouse-ear cress). GN=OrderedLocusNames=At4g13710; ORFNames=F18A5.100; PE=2: Evidence at transcript level;
Pbr012035.1	1.70176	0.0362252	0.121576	sp: NA
Pbr012743.1	1.696	0.0020545	0.0133068	sp|P17407|RecName: Full=21 kDa protein;AltName: Full=1.2 protein;Flags: Precursor; OS=Daucus carota (Wild carrot). GN= PE=2: Evidence at transcript level;
Pbr028092.1	1.6861	0.000195625	0.00203735	sp: NA
Pbr011481.1	1.68375	5.09228e-05	0.000675117	sp|O14795; Q2NKJ5; Q5VYM8|RecName: Full=Protein unc-13 homolog B;AltName: Full=Munc13-2; OS=Homo sapiens (Human). GN=Name=UNC13B; Synonyms=UNC13; PE=1: Evidence at protein level;
Pbr009782.1	1.67541	0.011187	0.0501408	sp|Q7Y1Z0; Q7XT47|RecName: Full=Chitinase 5;AltName: Full=Class IV chitinase a;AltName: Full=Pathogenesis related (PR)-3 chitinase 5;Flags: Precursor; OS=Oryza sativa subsp. japonica (Rice). GN=Name=Cht5; OrderedLocusNames=Os04g0494100, LOC_Os04g41680;ORFNames=OsJ_15308, OSJNBb0091E11.12; PE=2: Evidence at transcript level;
Pbr023803.1	1.67348	0.0243739	0.0902981	sp|Q00874; Q9LHK0|RecName: Full=DNA-damage-repair/toleration protein DRT100;Flags: Precursor; OS=Arabidopsis thaliana (Mouse-ear cress). GN=Name=DRT100; OrderedLocusNames=At3g12610;ORFNames=MMF12.5, T2E22.8, T2E22_107; PE=2: Evidence at transcript level;
Pbr000405.1	1.6677	3.74856e-05	0.000524154	sp|Q01197|RecName: Full=Protein E6; OS=Gossypium hirsutum (Upland cotton) (Gossypium mexicanum). GN=Name=E6; PE=2: Evidence at transcript level;
Pbr041271.1	1.66126	2.18689e-15	3.20413e-13	sp: NA
Pbr020572.1	1.65985	6.82095e-06	0.000125409	sp|Q9ZR72; Q8L6X6|RecName: Full=ABC transporter B family member 1;AltName: Full=Multidrug resistance protein 1;AltName: Full=P-glycoprotein 1; OS=Arabidopsis thaliana (Mouse-ear cress). GN=Name=ABCB1; Synonyms=MDR1, PGP1; OrderedLocusNames=At2g36910;ORFNames=T1J8.9; PE=1: Evidence at protein level;
Pbr010544.1	1.65797	0.0422289	0.13603	sp: NA
Pbr021932.1	1.65729	0.0085789	0.0409209	sp|Q8L899|RecName: Full=Systemin receptor SR160;AltName: Full=Brassinosteroid LRR receptor kinase;Flags: Precursor; OS=Solanum peruvianum (Peruvian tomato) (Lycopersicon peruvianum). GN= PE=1: Evidence at protein level;
Pbr014872.1	1.65672	0.00013563	0.00150914	sp|P90648; Q54HZ5|RecName: Full=Myosin heavy chain kinase B; OS=Dictyostelium discoideum (Slime mold). GN=Name=mhkB; Synonyms=mhckB; ORFNames=DDB_G0289115; PE=2: Evidence at transcript level;
Pbr017240.1	1.65354	2.19937e-08	8.9915e-07	sp|Q9S7G2|RecName: Full=Probable galacturonosyltransferase-like 2; OS=Arabidopsis thaliana (Mouse-ear cress). GN=Name=GATL2; OrderedLocusNames=At3g50760; ORFNames=F18B3.40, T3A5.140; PE=2: Evidence at transcript level;
Pbr008486.1	1.65353	0.00961906	0.0445582	sp|Q9FHQ1; Q8LF30|RecName: Full=GDSL esterase/lipase At5g37690;AltName: Full=Extracellular lipase At5g37690;Flags: Precursor; OS=Arabidopsis thaliana (Mouse-ear cress). GN=OrderedLocusNames=At5g37690; ORFNames=K12B20.17; PE=2: Evidence at transcript level;
Pbr040304.1	1.65176	0.00330774	0.019353	sp|O23530|RecName: Full=Protein SUPPRESSOR OF npr1-1, CONSTITUTIVE 1;AltName: Full=Disease resistance RPP5-like protein; OS=Arabidopsis thaliana (Mouse-ear cress). GN=Name=SNC1; Synonyms=BAL; OrderedLocusNames=At4g16890;ORFNames=dl4475c, FCAALL.51; PE=1: Evidence at protein level;
Pbr021857.1	1.64594	0.014441	0.0608085	sp|Q94CD1; Q9FLM5|RecName: Full=Omega-hydroxypalmitate O-feruloyl transferase;AltName: Full=Omega-hydroxyacid hydroxycinnamoyltransferase;AltName: Full=Protein ALIPHATIC SUBERIN FERULOYL TRANSFERASE; OS=Arabidopsis thaliana (Mouse-ear cress). GN=Name=HHT1; Synonyms=ASFT; OrderedLocusNames=At5g41040;ORFNames=MEE6.11; PE=1: Evidence at protein level;
Pbr003034.1	1.64513	0.000196326	0.00204285	sp|Q8L7S4; Q3MQ34; Q9FXK0|RecName: Full=Microtubule-associated protein 70-2;AltName: Full=70 kDa microtubule-associated protein 2; OS=Arabidopsis thaliana (Mouse-ear cress). GN=Name=MAP70.2; OrderedLocusNames=At1g24764; ORFNames=F5A9.19; PE=1: Evidence at protein level;
Pbr008379.1	1.63771	0.000694045	0.00560295	sp|Q9SJJ3|RecName: Full=BEL1-like homeodomain protein 8;AltName: Full=Protein POUND-FOOLISH; OS=Arabidopsis thaliana (Mouse-ear cress). GN=Name=BLH8; Synonyms=PNF; OrderedLocusNames=At2g27990; ORFNames=T1E2.9; PE=1: Evidence at protein level;
Pbr042007.2	1.63715	0.000120112	0.00135891	sp|P31583|RecName: Full=Ras-related protein RHN1; OS=Nicotiana plumbaginifolia (Leadwort-leaved tobacco) (Tex-Mex tobacco). GN=Name=RHN1; PE=2: Evidence at transcript level;
Pbr032572.1	1.63548	1.33142e-23	4.36207e-21	sp|Q9FSG7; O82546|RecName: Full=Thaumatin-like protein 1a;AltName: Full=Mdtl1;AltName: Full=Pathogenesis-related protein 5a;AltName: Allergen=Mal d 2;Flags: Precursor; OS=Malus domestica (Apple) (Pyrus malus). GN=Name=TL1; Synonyms=TL; PE=1: Evidence at protein level;
Pbr025524.1	1.63257	0.00593828	0.0307189	sp|Q94C77; O49483|RecName: Full=Receptor protein kinase-like protein At4g34220;Flags: Precursor; OS=Arabidopsis thaliana (Mouse-ear cress). GN=OrderedLocusNames=At4g34220; ORFNames=F10M10.12, F28A23_20; PE=2: Evidence at transcript level;
Pbr001028.1	1.6285	0.00246554	0.0154025	sp|O22207; Q9SEX3|RecName: Full=Ubiquitin carboxyl-terminal hydrolase 5;AltName: Full=Deubiquitinating enzyme 5;AltName: Full=Ubiquitin thioesterase 5;AltName: Full=Ubiquitin-specific-processing protease 5; OS=Arabidopsis thaliana (Mouse-ear cress). GN=Name=UBP5; OrderedLocusNames=At2g40930; ORFNames=T20B5.13; PE=1: Evidence at protein level;
Pbr015331.1	1.62615	0.00338423	0.019687	sp|Q9LFM6|RecName: Full=Pentatricopeptide repeat-containing protein At5g11310, mitochondrial;Flags: Precursor; OS=Arabidopsis thaliana (Mouse-ear cress). GN=OrderedLocusNames=At5g11310; ORFNames=F2I11_200; PE=2: Evidence at transcript level;
Pbr007288.2	1.62612	1.26117e-06	3.0326e-05	sp: NA
Pbr026109.1	1.6223	0.00537084	0.0283937	sp|Q8GXU9; Q9ZVR9|RecName: Full=Protein FANTASTIC FOUR 2; OS=Arabidopsis thaliana (Mouse-ear cress). GN=Name=FAF2; OrderedLocusNames=At1g03170; ORFNames=F15K9.21, F15K9.22; PE=2: Evidence at transcript level;
Pbr019801.1	1.62156	0.0124945	0.0546002	sp|Q9M2Y9; A5YZ78; A5YZ81; A5YZ92; A5YZ97|RecName: Full=Transcription factor RAX3;AltName: Full=Myb-related protein 84;AltName: Full=Protein REGULATOR OF AXILLARY MERISTEMS 3; OS=Arabidopsis thaliana (Mouse-ear cress). GN=Name=RAX3; Synonyms=MYB84; OrderedLocusNames=At3g49690;ORFNames=T16K5.40; PE=2: Evidence at transcript level;
Pbr008289.1	1.62115	2.07919e-10	1.31139e-08	sp|P47927; Q8L7P9|RecName: Full=Floral homeotic protein APETALA 2; OS=Arabidopsis thaliana (Mouse-ear cress). GN=Name=AP2; OrderedLocusNames=At4g36920; ORFNames=AP22.49, C7A10.440; PE=1: Evidence at protein level;
Pbr010954.1	1.61602	0.00103216	0.00768305	sp|Q9SIY8|RecName: Full=Laccase-5;AltName: Full=Benzenediol:oxygen oxidoreductase 5;AltName: Full=Diphenol oxidase 5;AltName: Full=Urishiol oxidase 5;Flags: Precursor; OS=Arabidopsis thaliana (Mouse-ear cress). GN=Name=LAC5; Synonyms=LAC1; OrderedLocusNames=At2g40370;ORFNames=T3G21.14; PE=2: Evidence at transcript level;
Pbr011371.1	1.6098	7.38675e-11	5.04848e-09	sp: NA
Pbr016594.1	1.60862	2.13989e-29	1.05162e-26	sp: NA
Pbr041180.1	1.60328	0.000414039	0.00372635	sp|P13240|RecName: Full=Disease resistance response protein 206;AltName: Full=Dirigent protein PI206;Flags: Precursor; OS=Pisum sativum (Garden pea). GN=Name=PI206; PE=1: Evidence at protein level;
Pbr039312.1	1.60277	2.79088e-07	8.16799e-06	sp|P53393|RecName: Full=Low affinity sulfate transporter 3; OS=Stylosanthes hamata (Caribbean stylo). GN=Name=ST3; PE=2: Evidence at transcript level;
Pbr007755.1	1.59807	0.00833858	0.0400527	sp|O23372; Q0WVL9|RecName: Full=Histone-lysine N-methyltransferase ATXR3 {ECO:0000305};AltName: Full=Protein SET DOMAIN GROUP 2;AltName: Full=Trithorax-related protein 3; OS=Arabidopsis thaliana (Mouse-ear cress). GN=Name=ATXR3; Synonyms=SDG2, SET2; OrderedLocusNames=At4g15180;ORFNames=dl3635w, FCAALL.214; PE=2: Evidence at transcript level;
Pbr009001.1	1.59172	5.0088e-07	1.35031e-05	sp|Q8GXU9; Q9ZVR9|RecName: Full=Protein FANTASTIC FOUR 2; OS=Arabidopsis thaliana (Mouse-ear cress). GN=Name=FAF2; OrderedLocusNames=At1g03170; ORFNames=F15K9.21, F15K9.22; PE=2: Evidence at transcript level;
Pbr024628.1	1.58925	0.00955003	0.0443107	sp: NA
Pbr025889.1	1.58031	1.08538e-12	1.05798e-10	sp: NA
Pbr032118.1	1.57507	0.00207859	0.0134371	sp|P93755; Q94C18|RecName: Full=Zinc finger CCCH domain-containing protein 30; OS=Arabidopsis thaliana (Mouse-ear cress). GN=OrderedLocusNames=At2g41900; ORFNames=T6D20.20; PE=1: Evidence at protein level;
Pbr011431.1	1.57364	1.49751e-08	6.3763e-07	sp|Q9CA68; Q0WS24; Q84WK6|RecName: Full=GDSL esterase/lipase At1g74460;AltName: Full=Extracellular lipase At1g74460;Flags: Precursor; OS=Arabidopsis thaliana (Mouse-ear cress). GN=OrderedLocusNames=At1g74460; ORFNames=F1M20.14; PE=2: Evidence at transcript level;
Pbr003742.1	1.57257	0.0465188	0.146116	sp|Q9SQV1|RecName: Full=DEAD-box ATP-dependent RNA helicase 40; OS=Arabidopsis thaliana (Mouse-ear cress). GN=Name=RH40; OrderedLocusNames=At3g06480; ORFNames=F24P17.2; PE=2: Evidence at transcript level;
Pbr010783.1	1.57101	0.0263251	0.095477	sp|Q9SF32|RecName: Full=Protein IQ-DOMAIN 1; OS=Arabidopsis thaliana (Mouse-ear cress). GN=Name=IQD1; OrderedLocusNames=At3g09710; ORFNames=F11F8.30; PE=1: Evidence at protein level;
Pbr019361.1	1.56787	0.000251184	0.00249271	sp: NA
Pbr039638.1	1.56526	7.019e-15	9.46121e-13	sp|Q54PY7|RecName: Full=Probable mitochondrial 2-oxoglutarate/malate carrier protein;AltName: Full=Mitochondrial substrate carrier family protein ucpC;AltName: Full=Solute carrier family 25 member 11 homolog; OS=Dictyostelium discoideum (Slime mold). GN=Name=ucpC; Synonyms=slc25a11; ORFNames=DDB_G0284225; PE=3: Inferred from homology;
Pbr003979.1	1.56269	0.00405986	0.0227154	sp: NA
Pbr030785.1	1.56229	3.86988e-06	7.72961e-05	sp|Q9SXS2; O49307|RecName: Full=Probable sulfate transporter 3.3;AltName: Full=AST91; OS=Arabidopsis thaliana (Mouse-ear cress). GN=Name=SULTR3;3; OrderedLocusNames=At1g23090; ORFNames=T26J12.13; PE=2: Evidence at transcript level;
Pbr041968.1	1.56222	0.000438115	0.00390136	sp|Q9LIK7|RecName: Full=Putative calcium-transporting ATPase 13, plasma membrane-type;AltName: Full=Ca(2+)-ATPase isoform 13; OS=Arabidopsis thaliana (Mouse-ear cress). GN=Name=ACA13; OrderedLocusNames=At3g22910; ORFNames=F5N5.8; PE=3: Inferred from homology;
Pbr038366.1	1.56215	6.93118e-06	0.000126941	sp|O65718|RecName: Full=Cyclic nucleotide-gated ion channel 2;AltName: Full=Cyclic nucleotide- and calmodulin-regulated ion channel 2;AltName: Full=Protein DEFENSE NO DEATH 1; OS=Arabidopsis thaliana (Mouse-ear cress). GN=Name=CNGC2; Synonyms=DND1; OrderedLocusNames=At5g15410;ORFNames=T20K14_20; PE=1: Evidence at protein level;
Pbr000192.1	1.56177	0.000116339	0.00132962	sp|O49561; A0MF87; Q1PE62|RecName: Full=Gibberellin 2-beta-dioxygenase 8;AltName: Full=GA 2-oxidase 8;AltName: Full=Gibberellin 2-beta-hydroxylase 8;AltName: Full=Gibberellin 2-oxidase 8; OS=Arabidopsis thaliana (Mouse-ear cress). GN=Name=GA2OX8; OrderedLocusNames=At4g21200; ORFNames=F7J7.140; PE=1: Evidence at protein level;
Pbr042870.1	1.56077	0.0306021	0.106802	sp|O82500; Q9T016|RecName: Full=Putative disease resistance protein At4g11170; OS=Arabidopsis thaliana (Mouse-ear cress). GN=OrderedLocusNames=At4g11170; ORFNames=F2P3.8, T22B4.150; PE=2: Evidence at transcript level;
Pbr006134.1	1.55918	0.00345474	0.0200181	sp|P52577; Q9FRL9|RecName: Full=Isoflavone reductase homolog P3; OS=Arabidopsis thaliana (Mouse-ear cress). GN=OrderedLocusNames=At1g75280; ORFNames=F22H5.17; PE=2: Evidence at transcript level;
Pbr013152.1	1.55907	9.20418e-06	0.000161855	sp|Q9LVM0|RecName: Full=Probable inactive receptor kinase At5g58300;Flags: Precursor; OS=Arabidopsis thaliana (Mouse-ear cress). GN=OrderedLocusNames=At5g58300; ORFNames=MCK7.17; PE=2: Evidence at transcript level;
Pbr020432.1	1.54937	0.0293922	0.103668	sp|P38415|RecName: Full=Linoleate 9S-lipoxygenase A;AltName: Full=Lipoxygenase A; OS=Solanum lycopersicum (Tomato) (Lycopersicon esculentum). GN=Name=LOX1.1; Synonyms=LOXA; PE=2: Evidence at transcript level;
Pbr009694.1	1.54318	3.57533e-12	3.20678e-10	sp|Q0D3J9; Q7XHV6|RecName: Full=Zinc finger CCCH domain-containing protein 53; OS=Oryza sativa subsp. japonica (Rice). GN=OrderedLocusNames=Os07g0682400, LOC_Os07g48410;ORFNames=OSJNBa0008J01.35; PE=2: Evidence at transcript level;
Pbr039934.1	1.54174	0.00335185	0.0195443	sp|O22307|RecName: Full=Cytochrome P450 71D11;Flags: Fragment; OS=Lotus japonicus (Lotus corniculatus var. japonicus). GN=Name=CYP71D11; PE=2: Evidence at transcript level;
Pbr009160.1	1.53832	0.00247898	0.0154659	sp|Q9FIZ3|RecName: Full=LRR receptor-like serine/threonine-protein kinase GSO2;AltName: Full=Protein EMBRYO SAC DEVELOPMENT ARREST 23;AltName: Full=Protein GASSHO 2;Flags: Precursor; OS=Arabidopsis thaliana (Mouse-ear cress). GN=Name=GSO2; Synonyms=EDA23; OrderedLocusNames=At5g44700;ORFNames=K23L20.3; PE=2: Evidence at transcript level;
Pbr027228.1	1.53262	1.60647e-35	1.3534e-32	sp|O81974|RecName: Full=Cytochrome P450 71D8;AltName: Full=Cytochrome P450 CP7; OS=Glycine max (Soybean) (Glycine hispida). GN=Name=CYP71D8; PE=2: Evidence at transcript level;
Pbr038496.1	1.52396	0.028928	0.102414	sp|O23491|RecName: Full=Pentatricopeptide repeat-containing protein At4g16470; OS=Arabidopsis thaliana (Mouse-ear cress). GN=Name=PCMP-E12; OrderedLocusNames=At4g16470;ORFNames=dl4260c, FCAALL.374; PE=2: Evidence at transcript level;
Pbr031161.1	1.52308	0.000875591	0.0067256	sp|P74459|RecName: Full=Chaperone protein ClpB 1; OS=Synechocystis sp. (strain PCC 6803 / Kazusa). GN=Name=clpB1; OrderedLocusNames=slr0156; PE=3: Inferred from homology;
Pbr020082.1	1.52225	0.0426818	0.137225	sp: NA
Pbr008686.1	1.52127	6.75875e-06	0.000124459	sp|C0LGR3; O65580; Q8W556|RecName: Full=Probable LRR receptor-like serine/threonine-protein kinase At4g26540;Flags: Precursor; OS=Arabidopsis thaliana (Mouse-ear cress). GN=OrderedLocusNames=At4g26540; ORFNames=M3E9.30; PE=2: Evidence at transcript level;
Pbr018369.1	1.51951	0.000710711	0.00570841	sp|Q9ZPY7; Q56WE2; Q7GA14|RecName: Full=Exportin-2;AltName: Full=Cellular apoptosis susceptibility protein homolog;AltName: Full=Importin-alpha re-exporter; OS=Arabidopsis thaliana (Mouse-ear cress). GN=Name=CAS; OrderedLocusNames=At2g46520; ORFNames=F11C10, F13A10.5; PE=2: Evidence at transcript level;
Pbr014657.1	1.51726	3.6226e-10	2.10996e-08	sp|Q9LIK9; Q42278; Q42519; Q56Z36; Q8LDJ6; Q9SE02|RecName: Full=ATP sulfurylase 1, chloroplastic;Flags: Precursor; OS=Arabidopsis thaliana (Mouse-ear cress). GN=Name=APS1; OrderedLocusNames=At3g22890; ORFNames=F5N5.6; PE=1: Evidence at protein level;
Pbr030450.1	1.51607	1.9586e-05	0.000308216	sp|P9WIB1; L0TC24; P95245|RecName: Full=Phospholipase C 3;Flags: Precursor; OS=Mycobacterium tuberculosis (strain ATCC 25618 / H37Rv). GN=Name=plcC; OrderedLocusNames=Rv2349c; ORFNames=MTCY98.18c; PE=1: Evidence at protein level;
Pbr033278.1	1.5141	0.0363262	0.121701	sp|Q6NU91|RecName: Full=Nucleolar complex protein 4 homolog B;AltName: Full=NOC4-like protein B;AltName: Full=Nucleolar complex-associated protein 4-like protein B; OS=Xenopus laevis (African clawed frog). GN=Name=noc4l-b; PE=2: Evidence at transcript level;
Pbr011991.1	1.51101	0.000571127	0.00480982	sp: NA
Pbr018158.1	1.51073	3.54807e-05	0.000501771	sp: NA
Pbr012635.1	1.51	0.00189946	0.0124705	sp|P92973; Q8S8N5|RecName: Full=Protein CCA1;AltName: Full=MYB-related transcription factor CCA1;AltName: Full=Protein CIRCADIAN CLOCK ASSOCIATED 1; OS=Arabidopsis thaliana (Mouse-ear cress). GN=Name=CCA1; OrderedLocusNames=At2g46830; ORFNames=F19D11; PE=1: Evidence at protein level;
Pbr021850.1	1.50906	0.045431	0.143636	sp: NA
Pbr016016.1	1.5043	2.50208e-08	9.95303e-07	sp: NA
Pbr025180.1	1.50385	2.3941e-10	1.47839e-08	sp|Q93Y06; Q9FH93|RecName: Full=Probable inactive receptor kinase At5g67200;Flags: Precursor; OS=Arabidopsis thaliana (Mouse-ear cress). GN=OrderedLocusNames=At5g67200; ORFNames=K21H1.16; PE=1: Evidence at protein level;
Pbr025275.1	1.50118	2.73276e-11	2.02714e-09	sp|Q797A7; O06479|RecName: Full=Uncharacterized amino acid permease YfnA; OS=Bacillus subtilis (strain 168). GN=Name=yfnA; OrderedLocusNames=BSU07340; PE=3: Inferred from homology;
Pbr026003.1	1.5008	0.0276861	0.0990729	sp|A0JMH2|RecName: Full=UPF0565 protein C2orf69 homolog;Flags: Precursor; OS=Danio rerio (Zebrafish) (Brachydanio rerio). GN=ORFNames=zgc:153521; PE=2: Evidence at transcript level;
Pbr024532.1	1.50041	6.38365e-16	9.84209e-14	sp|P47926|RecName: Full=Protein RSI-1;AltName: Full=TR132;Flags: Precursor; OS=Solanum lycopersicum (Tomato) (Lycopersicon esculentum). GN=Name=RSI-1; PE=2: Evidence at transcript level;
Pbr004179.1	1.49785	0.0111569	0.0500531	sp: NA
Pbr024593.1	1.49375	1.3223e-06	3.16026e-05	sp: NA
Pbr001873.1	1.49333	3.52951e-05	0.000500998	sp: NA
Pbr034039.1	1.4923	2.80049e-06	5.89829e-05	sp|O65862|RecName: Full=Caffeoyl-CoA O-methyltransferase 1;AltName: Full=Trans-caffeoyl-CoA 3-O-methyltransferase 1; OS=Populus trichocarpa (Western balsam poplar) (Populus balsamiferasubsp. trichocarpa). GN=Name=CCOAOMT1; PE=2: Evidence at transcript level;
Pbr006191.1	1.49092	2.10171e-10	1.32206e-08	sp|Q9LN68; Q8L5Z6; Q8LF94|RecName: Full=Probable galacturonosyltransferase-like 1;AltName: Full=Protein GAOLAOZHUANGREN 1;AltName: Full=Protein PARVUS; OS=Arabidopsis thaliana (Mouse-ear cress). GN=Name=GATL1; Synonyms=GLZ1, PARVUS; OrderedLocusNames=At1g19300;ORFNames=F18O14.2; PE=2: Evidence at transcript level;
Pbr025632.1	1.48994	0.0215055	0.0819935	sp|C0LGU1; F4K767; Q9FG43|RecName: Full=Probable LRR receptor-like serine/threonine-protein kinase At5g37450;Flags: Precursor; OS=Arabidopsis thaliana (Mouse-ear cress). GN=OrderedLocusNames=At5g37450; ORFNames=T25O11.15; PE=2: Evidence at transcript level;
Pbr016768.1	1.48842	2.42792e-06	5.2224e-05	sp|Q6DW74|RecName: Full=Digalactosyldiacylglycerol synthase 1, chloroplastic;Flags: Precursor; OS=Lotus japonicus (Lotus corniculatus var. japonicus). GN=Name=DGD1; PE=2: Evidence at transcript level;
Pbr009397.1	1.48222	0.00115398	0.00840678	sp|Q9CAY3|RecName: Full=Glycerol-3-phosphate acyltransferase 5; OS=Arabidopsis thaliana (Mouse-ear cress). GN=Name=GPAT5; OrderedLocusNames=At3g11430; ORFNames=F24K9.10; PE=1: Evidence at protein level;
Pbr000549.1	1.4821	0.00515719	0.0275669	sp|Q9FXF2; O22579; Q8RWZ9; Q9C6G6|RecName: Full=Probable LRR receptor-like serine/threonine-protein kinase RFK1;AltName: Full=Receptor-like kinase in flowers 1;Flags: Precursor; OS=Arabidopsis thaliana (Mouse-ear cress). GN=Name=RKF1; OrderedLocusNames=At1g29750; ORFNames=F1N18.19, T3M22.1; PE=1: Evidence at protein level;
Pbr042530.1	1.47768	0.00629815	0.0321156	sp|Q6PA97|RecName: Full=Trafficking protein particle complex subunit 9;AltName: Full=NIK- and IKBKB-binding protein homolog; OS=Xenopus laevis (African clawed frog). GN=Name=trappc9; Synonyms=nibp; PE=2: Evidence at transcript level;
Pbr009166.1	1.47752	0.000136984	0.00152134	sp|C0LGQ5; Q9SN91|RecName: Full=LRR receptor-like serine/threonine-protein kinase GSO1;AltName: Full=Protein GASSHO 1;Flags: Precursor; OS=Arabidopsis thaliana (Mouse-ear cress). GN=Name=GSO1; OrderedLocusNames=At4g20140; ORFNames=F1C12.60; PE=2: Evidence at transcript level;
Pbr004676.1	1.47727	4.03966e-13	4.19787e-11	sp|Q9ZRF1|RecName: Full=Probable mannitol dehydrogenase;AltName: Full=NAD-dependent mannitol dehydrogenase; OS=Fragaria ananassa (Strawberry). GN=Name=CAD; PE=2: Evidence at transcript level;
Pbr005866.1	1.47415	0.00138654	0.00968241	sp|I1S2N3; O43098; Q01745; Q4HVH6; V6RUL9|RecName: Full=Galactose oxidase;Flags: Precursor; OS=Gibberella zeae (strain PH-1 / ATCC MYA-4620 / FGSC 9075 / NRRL 31084)(Wheat head blight fungus) (Fusarium graminearum). GN=Name=GAOA; ORFNames=FGSG_11032; PE=3: Inferred from homology;
Pbr004089.1	1.47415	0.0413016	0.133699	sp|Q7XA40; Q7XA25|RecName: Full=Putative disease resistance protein RGA3;AltName: Full=Blight resistance protein B149;AltName: Full=RGA1-blb; OS=Solanum bulbocastanum (Wild potato). GN=Name=RGA3; Synonyms=177O13.36, CB3A14.6; PE=2: Evidence at transcript level;
Pbr018884.1	1.4739	2.50854e-07	7.51065e-06	sp|Q41382|RecName: Full=DEAD-box ATP-dependent RNA helicase 7; OS=Spinacia oleracea (Spinach). GN=Name=RH7; Synonyms=PRH75; PE=2: Evidence at transcript level;
Pbr011878.1	1.472	0.000873572	0.00671665	sp: NA
Pbr007612.1	1.47035	8.03745e-06	0.000144069	sp|P09189|RecName: Full=Heat shock cognate 70 kDa protein; OS=Petunia hybrida (Petunia). GN=Name=HSP70; PE=2: Evidence at transcript level;
Pbr035655.1	1.46889	2.27037e-24	7.99341e-22	sp|Q9F234|RecName: Full=Alpha-glucosidase 2;AltName: Full=Alpha-glucosidase II; OS=Bacillus thermoamyloliquefaciens. GN= PE=3: Inferred from homology;
Pbr018058.1	1.46405	0.000368673	0.00341724	sp|O23372; Q0WVL9|RecName: Full=Histone-lysine N-methyltransferase ATXR3 {ECO:0000305};AltName: Full=Protein SET DOMAIN GROUP 2;AltName: Full=Trithorax-related protein 3; OS=Arabidopsis thaliana (Mouse-ear cress). GN=Name=ATXR3; Synonyms=SDG2, SET2; OrderedLocusNames=At4g15180;ORFNames=dl3635w, FCAALL.214; PE=2: Evidence at transcript level;
Pbr008858.1	1.46203	5.11398e-11	3.61178e-09	sp|Q9FZ62; A8MQ90|RecName: Full=Inorganic pyrophosphatase 2; OS=Arabidopsis thaliana (Mouse-ear cress). GN=OrderedLocusNames=At1g17710; ORFNames=F11A6.5; PE=2: Evidence at transcript level;
Pbr039522.1	1.46114	1.75597e-06	3.97901e-05	sp|Q9M0M2; F4JQQ3; Q9SVW6|RecName: Full=ABC transporter B family member 9;AltName: Full=Multidrug resistance protein 9;AltName: Full=P-glycoprotein 9; OS=Arabidopsis thaliana (Mouse-ear cress). GN=Name=ABCB9; Synonyms=MDR9, PGP9; OrderedLocusNames=At4g18050;ORFNames=F15J5.20; PE=3: Inferred from homology;
Pbr005130.1	1.46082	4.09349e-08	1.5104e-06	sp|O50314; B3QMJ4|RecName: Full=Magnesium-chelatase subunit H;AltName: Full=Mg-protoporphyrin IX chelatase subunit H; OS=Chlorobaculum parvum (strain NCIB 8327) (Chlorobium vibrioforme subsp.thiosulfatophilum (strain DSM 263 / NCIB 8327)). GN=Name=bchH; OrderedLocusNames=Cpar_0728; PE=3: Inferred from homology;
Pbr013806.1	1.45273	0.0405914	0.131907	sp|Q9SFC6|RecName: Full=Rho GDP-dissociation inhibitor 1; OS=Arabidopsis thaliana (Mouse-ear cress). GN=Name=GDI1; OrderedLocusNames=At3g07880; ORFNames=F17A17.22; PE=1: Evidence at protein level;
Pbr034781.1	1.45045	0.00444212	0.0244596	sp|Q05753; Q3E852; Q8GYN6; Q940Y0|RecName: Full=Ankyrin repeat domain-containing protein, chloroplastic;AltName: Full=Protein EMBRYO DEFECTIVE 2036;Flags: Precursor; OS=Arabidopsis thaliana (Mouse-ear cress). GN=Name=AKRP; Synonyms=AKR, EMB2036; OrderedLocusNames=At5g66055;ORFNames=K2A18.13; PE=1: Evidence at protein level;
Pbr027508.1	1.44534	0.00608452	0.0312765	sp|Q8GVE8; Q9CA39; Q9SX35|RecName: Full=Phosphoenolpyruvate carboxylase 4; OS=Arabidopsis thaliana (Mouse-ear cress). GN=Name=PPC4; OrderedLocusNames=At1g68750; ORFNames=F14K14.14, F24J5.1; PE=2: Evidence at transcript level;
Pbr035178.1	1.4436	0.0362721	0.121588	sp|Q940A6; F4JT70; O65715|RecName: Full=Pentatricopeptide repeat-containing protein At4g19440, chloroplastic;Flags: Precursor; OS=Arabidopsis thaliana (Mouse-ear cress). GN=OrderedLocusNames=At4g19440; ORFNames=T5K18.220; PE=2: Evidence at transcript level;
Pbr001835.1	1.43936	0.00600871	0.0309542	sp: NA
Pbr002251.1	1.4388	4.88187e-06	9.42377e-05	sp|Q99288; D6VS38; P87337; Q05314; Q7LHX4|RecName: Full=Broad-range acid phosphatase DET1;AltName: Full=Decreased ergosterol transport protein 1; OS=Saccharomyces cerevisiae (strain ATCC 204508 / S288c) (Baker's yeast). GN=Name=DET1; OrderedLocusNames=YDR051C; ORFNames=D4202; PE=1: Evidence at protein level;
Pbr031223.1	1.43215	9.06765e-05	0.00109115	sp|Q9MAH1|RecName: Full=TPR repeat-containing thioredoxin TTL1;AltName: Full=Tetratricopeptide repeat thioredoxin-like 1; OS=Arabidopsis thaliana (Mouse-ear cress). GN=Name=TTL1; OrderedLocusNames=At1g53300; ORFNames=F12M16.20; PE=1: Evidence at protein level;
Pbr008287.1	1.43124	0.00996965	0.0458072	sp|Q6R0H0; O23701; Q9LMM9|RecName: Full=Protein REVEILLE 3;AltName: Full=Myb transcription factor LHY-CCA1-like3;AltName: Full=Myb-related protein ASG4;AltName: Full=Protein ALTERED SEED GERMINATION 4;AltName: Full=Transcription factor ASG4; OS=Arabidopsis thaliana (Mouse-ear cress). GN=Name=RVE3; Synonyms=ASG4, LCL3; OrderedLocusNames=At1g01520;ORFNames=F22L4.18; PE=2: Evidence at transcript lev…
Pbr031908.1	1.42775	1.38039e-30	7.57259e-28	sp|P92980; C0Z2S3; O48887; Q38948; Q8LAV2|RecName: Full=5'-adenylylsulfate reductase 3, chloroplastic;AltName: Full=3'-phosphoadenosine-5'-phosphosulfate reductase homolog 26;AltName: Full=Adenosine 5'-phosphosulfate 5'-adenylylsulfate sulfotransferase 3;AltName: Full=Thioredoxin-independent APS reductase 3;Flags: Precursor; OS=Arabidopsis thaliana (Mouse-ear cress). GN=Name=APR3; Synonyms=PRH26;…
Pbr031110.1	1.42651	0.000215169	0.00220968	sp|Q8IXT5; A8MYB5|RecName: Full=RNA-binding protein 12B;AltName: Full=RNA-binding motif protein 12B; OS=Homo sapiens (Human). GN=Name=RBM12B; PE=1: Evidence at protein level;
Pbr015667.1	1.42518	0.0288652	0.102237	sp: NA
Pbr016866.1	1.42335	0.00154982	0.0105539	sp|Q4U4N4|RecName: Full=Interferon-induced GTP-binding protein Mx2;AltName: Full=Interferon-inducible Mx2 protein; OS=Ictalurus punctatus (Channel catfish) (Silurus punctatus). GN=Name=mx2; PE=2: Evidence at transcript level;
Pbr027667.1	1.42301	0.00562275	0.0293506	sp|P9WIB1; L0TC24; P95245|RecName: Full=Phospholipase C 3;Flags: Precursor; OS=Mycobacterium tuberculosis (strain ATCC 25618 / H37Rv). GN=Name=plcC; OrderedLocusNames=Rv2349c; ORFNames=MTCY98.18c; PE=1: Evidence at protein level;
Pbr012463.1	1.41877	1.9229e-08	7.99986e-07	sp: NA
Pbr032405.1	1.41726	0.0461307	0.145187	sp|Q9FFN2|RecName: Full=Probable glycosyltransferase At5g03795; OS=Arabidopsis thaliana (Mouse-ear cress). GN=OrderedLocusNames=At5g03795; ORFNames=MED24; PE=3: Inferred from homology;
Pbr011796.1	1.4149	0.0362737	0.121588	sp|Q0WPQ2; O82429; Q9LTD5|RecName: Full=Ethylene receptor 2;AltName: Full=Protein ETHYLENE RESPONSE 2;AltName: Full=Protein ETR2; OS=Arabidopsis thaliana (Mouse-ear cress). GN=Name=ETR2; OrderedLocusNames=At3g23150; ORFNames=K14B15.9; PE=1: Evidence at protein level;
Pbr015629.1	1.41115	0.000668052	0.00544153	sp: NA
Pbr024449.1	1.40765	7.65911e-05	0.000949399	sp: NA
Pbr039314.1	1.407	1.60843e-05	0.000260944	sp|P53392|RecName: Full=High affinity sulfate transporter 2; OS=Stylosanthes hamata (Caribbean stylo). GN=Name=ST2; PE=2: Evidence at transcript level;
Pbr000669.1	1.40547	0.00223632	0.0142512	sp: NA
Pbr039106.1	1.40537	0.0282549	0.100681	sp|Q9S784|RecName: Full=HVA22-like protein c; OS=Arabidopsis thaliana (Mouse-ear cress). GN=Name=HVA22C; OrderedLocusNames=At1g69700; ORFNames=T6C23.10; PE=2: Evidence at transcript level;
Pbr000027.1	1.40299	0.025858	0.0941157	sp: NA
Pbr028417.3	1.40063	3.65167e-05	0.000512123	sp|B6ZLK2|RecName: Full=Chromodomain-helicase-DNA-binding protein 1;AltName: Full=ATP-dependent helicase CHD1; OS=Gallus gallus (Chicken). GN=Name=CHD1; PE=1: Evidence at protein level;
Pbr042865.1	1.40047	0.000484315	0.00422504	sp|Q9FPT1; Q9C5K1; Q9FG10|RecName: Full=Ubiquitin carboxyl-terminal hydrolase 12;AltName: Full=Deubiquitinating enzyme 12;AltName: Full=Ubiquitin thioesterase 12;AltName: Full=Ubiquitin-specific-processing protease 12; OS=Arabidopsis thaliana (Mouse-ear cress). GN=Name=UBP12; OrderedLocusNames=At5g06600; ORFNames=F15M7.13; PE=1: Evidence at protein level;
Pbr028012.1	1.39981	0.0284872	0.101248	sp: NA
Pbr040697.2	1.39966	1.36918e-05	0.000227314	sp|P52424|RecName: Full=Phosphoribosylformylglycinamidine cyclo-ligase, chloroplastic/mitochondrial;AltName: Full=AIR synthase;AltName: Full=Phosphoribosyl-aminoimidazole synthetase;AltName: Full=VUpur5;Flags: Precursor; OS=Vigna unguiculata (Cowpea). GN=Name=PUR5; PE=2: Evidence at transcript level;
Pbr029618.1	1.39663	3.58475e-08	1.35732e-06	sp|Q9SSU8|RecName: Full=Phytoene synthase, chloroplastic;Flags: Precursor; OS=Daucus carota (Wild carrot). GN=Name=PSY; PE=2: Evidence at transcript level;
Pbr036370.1	1.39362	0.000422424	0.00378305	sp: NA
Pbr033798.1	1.39321	0.00185181	0.0122018	sp|Q6CMG4|RecName: Full=Diphthamide biosynthesis protein 3; OS=Kluyveromyces lactis (strain ATCC 8585 / CBS 2359 / DSM 70799 / NBRC1267 / NRRL Y-1140 / WM37) (Yeast) (Candida sphaerica). GN=Name=DPH3; OrderedLocusNames=KLLA0E20537g; PE=3: Inferred from homology;
Pbr037374.1	1.39008	0.0424529	0.136601	sp|Q67YI6; Q9LJ73|RecName: Full=RING-H2 finger protein ATL65; OS=Arabidopsis thaliana (Mouse-ear cress). GN=Name=ATL65; OrderedLocusNames=At3g18930; ORFNames=K13E13.2; PE=2: Evidence at transcript level;
Pbr016654.1	1.38775	0.000113579	0.00130536	sp|P43298; C0LGH9; Q84R13|RecName: Full=Receptor protein kinase TMK1 {ECO:0000303|PubMed:1332795};AltName: Full=BARK1-like kinase 1 {ECO:0000303|PubMed:23921992};AltName: Full=Transmembrane kinase 1 {ECO:0000303|PubMed:1332795};Flags: Precursor; OS=Arabidopsis thaliana (Mouse-ear cress). GN=Name=TMK1 {ECO:0000303|PubMed:1332795};Synonyms=BLK1 {ECO:0000303|PubMed:23921992};OrderedLocusNames=At1g66…
Pbr021364.1	1.38767	0.000540824	0.00459895	sp|C6TG62|RecName: Full=CASP-like protein 1B1; OS=Glycine max (Soybean) (Glycine hispida). GN= PE=2: Evidence at transcript level;
Pbr037184.1	1.3858	2.05721e-05	0.000319681	sp|O54922|RecName: Full=Exocyst complex component 7;AltName: Full=Exocyst complex component Exo70; OS=Rattus norvegicus (Rat). GN=Name=Exoc7; Synonyms=Exo70; PE=2: Evidence at transcript level;
Pbr025890.1	1.38204	5.86054e-16	9.09502e-14	sp|Q6R0H1; B9DFD7; B9DFM4; O81713; Q9MAM8|RecName: Full=Protein LHY;AltName: Full=MYB-related transcription factor LHY;AltName: Full=Protein LATE ELONGATED HYPOCOTYL; OS=Arabidopsis thaliana (Mouse-ear cress). GN=Name=LHY; OrderedLocusNames=At1g01060; ORFNames=T25K16.6; PE=1: Evidence at protein level;
Pbr036446.1	1.3812	0.000237003	0.00238509	sp|Q7XA40; Q7XA25|RecName: Full=Putative disease resistance protein RGA3;AltName: Full=Blight resistance protein B149;AltName: Full=RGA1-blb; OS=Solanum bulbocastanum (Wild potato). GN=Name=RGA3; Synonyms=177O13.36, CB3A14.6; PE=2: Evidence at transcript level;
Pbr017243.1	1.37987	0.0199572	0.0774568	sp|Q3UMR5; B2RTD1; Q3TTK3|RecName: Full=Calcium uniporter protein, mitochondrial;AltName: Full=Coiled-coil domain-containing protein 109A;Flags: Precursor; OS=Mus musculus (Mouse). GN=Name=Mcu; Synonyms=Ccdc109a; PE=1: Evidence at protein level;
Pbr038972.1	1.37747	1.72315e-05	0.000277066	sp|Q9SD34|RecName: Full=Zinc finger CCCH domain-containing protein 44; OS=Arabidopsis thaliana (Mouse-ear cress). GN=OrderedLocusNames=At3g51120; ORFNames=F24M12.160; PE=2: Evidence at transcript level;
Pbr032185.1	1.37679	0.0169039	0.0684183	sp: NA
Pbr032757.1	1.37641	0.0397782	0.129962	sp|Q3V050; B2RXN1; Q5SS46|RecName: Full=Multidrug and toxin extrusion protein 2;AltName: Full=H(+)/organic cation antiporter kidney-specific;AltName: Full=Solute carrier family 47 member 2; OS=Mus musculus (Mouse). GN=Name=Slc47a2; Synonyms=Mate2; PE=1: Evidence at protein level;
Pbr038995.1	1.37411	0.0147321	0.0617584	sp|O80933; Q9SYQ5|RecName: Full=Scarecrow-like protein 9;AltName: Full=GRAS family protein 13; OS=Arabidopsis thaliana (Mouse-ear cress). GN=Name=SCL9; OrderedLocusNames=At2g37650; ORFNames=F13M22.15; PE=2: Evidence at transcript level;
Pbr033368.1	1.37291	0.00694986	0.0347037	sp: NA
Pbr002849.1	1.3729	0.0273507	0.0981853	sp|Q41001|RecName: Full=Blue copper protein;Flags: Precursor; OS=Pisum sativum (Garden pea). GN= PE=2: Evidence at transcript level;
Pbr011821.1	1.37113	1.24607e-06	2.99933e-05	sp|O94653; Q9HGM0|RecName: Full=Ribosome biogenesis protein bms1; OS=Schizosaccharomyces pombe (strain 972 / ATCC 24843) (Fission yeast). GN=Name=bms1; ORFNames=SPBC31E1.06, SPBC800.01; PE=1: Evidence at protein level;
Pbr004983.2	1.36846	1.37031e-07	4.44624e-06	sp|Q9AUE0; Q0WPU7; Q9LR43; Q9SYJ7|RecName: Full=Callose synthase 1;AltName: Full=1,3-beta-glucan synthase;AltName: Full=Protein GLUCAN SYNTHASE-LIKE 6; OS=Arabidopsis thaliana (Mouse-ear cress). GN=Name=CALS1; Synonyms=GSL6; OrderedLocusNames=At1g05570;ORFNames=F3F20.1, T25N20.22; PE=1: Evidence at protein level;
Pbr022666.1	1.36746	0.00363952	0.0208249	sp: NA
Pbr029452.2	1.36467	0.000563131	0.00475607	sp|Q8S8M5; Q8GWF6|RecName: Full=Protein ABIL1;AltName: Full=Abl interactor-like protein 1; OS=Arabidopsis thaliana (Mouse-ear cress). GN=Name=ABIL1; OrderedLocusNames=At2g46225; ORFNames=T3F17; PE=1: Evidence at protein level;
Pbr014953.1	1.36431	1.24086e-08	5.38571e-07	sp|Q9LSF8; F4J8Y2|RecName: Full=Cytochrome P450 82G1; OS=Arabidopsis thaliana (Mouse-ear cress). GN=Name=CYP82G1; OrderedLocusNames=At3g25180; ORFNames=MJL12.5; PE=1: Evidence at protein level;
Pbr027660.1	1.36232	9.63078e-06	0.000167661	sp: NA
Pbr007682.1	1.36215	4.60056e-18	9.11954e-16	sp|Q6NKW9; Q67XG3; Q9XIR7|RecName: Full=Glucan endo-1,3-beta-glucosidase 8;AltName: Full=(1->3)-beta-glucan endohydrolase 8;AltName: Full=Beta-1,3-endoglucanase 8;Flags: Precursor; OS=Arabidopsis thaliana (Mouse-ear cress). GN=OrderedLocusNames=At1g64760; ORFNames=F13O11.7; PE=1: Evidence at protein level;
Pbr028479.1	1.36112	0.0310321	0.107983	sp|Q9C9Z7; F4IX97|RecName: Full=BTB/POZ domain-containing protein At3g08570; OS=Arabidopsis thaliana (Mouse-ear cress). GN=OrderedLocusNames=At3g08570; ORFNames=F17O14.4; PE=2: Evidence at transcript level;
Pbr023500.1	1.36003	0.000851168	0.00657009	sp|Q8W4S5; Q9FFP3|RecName: Full=Probable LRR receptor-like serine/threonine-protein kinase At5g63710;Flags: Precursor; OS=Arabidopsis thaliana (Mouse-ear cress). GN=OrderedLocusNames=At5g63710; ORFNames=MBK5.19; PE=2: Evidence at transcript level;
Pbr034864.1	1.35925	9.59465e-05	0.00114481	sp|Q8W4I4; O64607; Q9M7K0|RecName: Full=Potassium transporter 6; OS=Arabidopsis thaliana (Mouse-ear cress). GN=Name=POT6; Synonyms=HAK6, KUP6; OrderedLocusNames=At1g70300;ORFNames=F17O7.17; PE=2: Evidence at transcript level;
Pbr024657.1	1.35823	6.51221e-06	0.000120673	sp|Q9P7J5|RecName: Full=Uncharacterized AAA domain-containing protein C24B10.10c; OS=Schizosaccharomyces pombe (strain 972 / ATCC 24843) (Fission yeast). GN=ORFNames=SPCC24B10.10c; PE=3: Inferred from homology;
Pbr024050.1	1.35416	0.000445388	0.00394527	sp: NA
Pbr017191.1	1.35412	5.34681e-05	0.000702651	sp|Q0D3J9; Q7XHV6|RecName: Full=Zinc finger CCCH domain-containing protein 53; OS=Oryza sativa subsp. japonica (Rice). GN=OrderedLocusNames=Os07g0682400, LOC_Os07g48410;ORFNames=OSJNBa0008J01.35; PE=2: Evidence at transcript level;
Pbr005538.1	1.35377	0.0163032	0.0665933	sp|Q7PC87; Q56YS3; Q9SJR6|RecName: Full=ABC transporter G family member 34;AltName: Full=Pleiotropic drug resistance protein 6; OS=Arabidopsis thaliana (Mouse-ear cress). GN=Name=ABCG34; Synonyms=PDR6; OrderedLocusNames=At2g36380;ORFNames=F1O11.1; PE=2: Evidence at transcript level;
Pbr040950.1	1.35138	0.000609349	0.00507375	sp|O49421|RecName: Full=F-box protein At4g19940; OS=Arabidopsis thaliana (Mouse-ear cress). GN=OrderedLocusNames=At4g19940; ORFNames=F18F4.40; PE=3: Inferred from homology;
Pbr008062.2	1.35131	0.0305736	0.10674	sp|Q9LXV0; Q8VZF9|RecName: Full=UDP-glycosyltransferase 92A1; OS=Arabidopsis thaliana (Mouse-ear cress). GN=Name=UGT92A1; OrderedLocusNames=At5g12890; ORFNames=T24H18.60; PE=2: Evidence at transcript level;
Pbr037107.1	1.34738	0.000190503	0.00199901	sp|Q9FSG7; O82546|RecName: Full=Thaumatin-like protein 1a;AltName: Full=Mdtl1;AltName: Full=Pathogenesis-related protein 5a;AltName: Allergen=Mal d 2;Flags: Precursor; OS=Malus domestica (Apple) (Pyrus malus). GN=Name=TL1; Synonyms=TL; PE=1: Evidence at protein level;
Pbr013965.1	1.34271	0.0280865	0.100232	sp|P43254; O23974; O23975; O48770; Q1JPL6|RecName: Full=E3 ubiquitin-protein ligase COP1;AltName: Full=Constitutive photomorphogenesis protein 1; OS=Arabidopsis thaliana (Mouse-ear cress). GN=Name=COP1; OrderedLocusNames=At2g32950; ORFNames=T21L14.11; PE=1: Evidence at protein level;
Pbr008245.1	1.34032	0.000126057	0.00141868	sp|Q6AWW5; Q0WWU3; Q9LZ40|RecName: Full=Ankyrin repeat-containing protein At5g02620; OS=Arabidopsis thaliana (Mouse-ear cress). GN=OrderedLocusNames=At5g02620; ORFNames=T22P11.210; PE=1: Evidence at protein level;
Pbr027859.1	1.33945	0.0199742	0.077457	sp|P14009|RecName: Full=14 kDa proline-rich protein DC2.15;Flags: Precursor; OS=Daucus carota (Wild carrot). GN= PE=2: Evidence at transcript level;
Pbr009832.1	1.33585	0.027552	0.0987126	sp|Q9FS16; Q9FS14; Q9LMP2|RecName: Full=Extensin-3;Flags: Precursor; OS=Arabidopsis thaliana (Mouse-ear cress). GN=Name=EXT3; Synonyms=EXT5; OrderedLocusNames=At1g21310;ORFNames=F16F4.4; PE=2: Evidence at transcript level;
Pbr013046.1	1.33453	0.0314566	0.10909	sp|C0LGU7; F4KEN6; Q9FJ52|RecName: Full=Probable LRR receptor-like serine/threonine-protein kinase At5g45840;Flags: Precursor; OS=Arabidopsis thaliana (Mouse-ear cress). GN=OrderedLocusNames=At5g45840; ORFNames=K15I22.4; PE=2: Evidence at transcript level;
Pbr001608.1	1.33351	0.000229252	0.00232494	sp|Q8GY23; Q9LG27; Q9M7K7|RecName: Full=E3 ubiquitin-protein ligase UPL1; OS=Arabidopsis thaliana (Mouse-ear cress). GN=Name=UPL1; OrderedLocusNames=At1g55860; ORFNames=F14J16.14, F14J16.37; PE=1: Evidence at protein level;
Pbr006498.1	1.33294	0.000579328	0.00486153	sp|Q9SS44; P92972|RecName: Full=Transcription initiation factor IIB-2;AltName: Full=General transcription factor TFIIB-2; OS=Arabidopsis thaliana (Mouse-ear cress). GN=Name=TFIIB2; OrderedLocusNames=At3g10330; ORFNames=F14P13.7; PE=2: Evidence at transcript level;
Pbr015124.1	1.33257	3.80881e-15	5.31634e-13	sp: NA
Pbr025437.1	1.33242	0.00180991	0.0119725	sp: NA
Pbr021508.1	1.32901	0.000793712	0.00622023	sp: NA
Pbr015199.1	1.32857	0.0134777	0.057794	sp|O23976; O48603|RecName: Full=7-ethoxycoumarin O-deethylase;AltName: Full=Cytochrome P450 76B1;AltName: Full=Phenylurea dealkylase; OS=Helianthus tuberosus (Jerusalem artichoke) (Helianthus tomentosus). GN=Name=CYP76B1; PE=1: Evidence at protein level;
Pbr010447.1	1.32848	0.000148695	0.00163067	sp|Q6RET7|RecName: Full=Calcium and calcium/calmodulin-dependent serine/threonine-protein kinase DMI-3;AltName: Full=CCaMK DMI3;AltName: Full=Does not make infections protein 3;AltName: Full=MtCCaMK; OS=Medicago truncatula (Barrel medic) (Medicago tribuloides). GN=Name=DMI3; PE=2: Evidence at transcript level;
Pbr035120.1	1.32387	6.95589e-06	0.000127196	sp|Q8S8P5; Q0WWP2|RecName: Full=Probable WRKY transcription factor 33;AltName: Full=WRKY DNA-binding protein 33; OS=Arabidopsis thaliana (Mouse-ear cress). GN=Name=WRKY33; OrderedLocusNames=At2g38470; ORFNames=T19C21.4; PE=1: Evidence at protein level;
Pbr029399.1	1.32286	0.0116998	0.0518478	sp|Q05466; A5Y7H1; A5Y7H2; A5Y7H3; A5Y7H4; A5Y7H5; A5Y7H6; A5Y7H7;A5Y7H8; A5Y7H9; A5Y7I0; A5Y7I1; A5Y7I2; A5Y7I3; A5Y7I4; A5Y7I5|RecName: Full=Homeobox-leucine zipper protein HAT4;AltName: Full=HD-ZIP protein ATHB-2;AltName: Full=Homeodomain transcription factor ATHB-2;AltName: Full=Homeodomain-leucine zipper protein HAT4; OS=Arabidopsis thaliana (Mouse-ear cress). GN=Name=HAT4; Synonyms=ATHB-2; …
Pbr040251.1	1.32201	0.00845138	0.0404217	sp: NA
Pbr001589.1	1.32156	0.00119277	0.00861756	sp|Q9LJP4|RecName: Full=Xyloglucan glycosyltransferase 4;AltName: Full=Cellulose synthase-like protein C4;AltName: Full=Xyloglucan synthase 4; OS=Arabidopsis thaliana (Mouse-ear cress). GN=Name=CSLC4; OrderedLocusNames=At3g28180; ORFNames=MIG10.8; PE=1: Evidence at protein level;
Pbr000670.1	1.32061	1.81159e-08	7.56348e-07	sp|Q9H0E9; O43178; Q15355; Q58AB0; Q59GN0; Q969M9|RecName: Full=Bromodomain-containing protein 8;AltName: Full=Skeletal muscle abundant protein;AltName: Full=Skeletal muscle abundant protein 2;AltName: Full=Thyroid hormone receptor coactivating protein of 120 kDa;AltName: Full=p120; OS=Homo sapiens (Human). GN=Name=BRD8; Synonyms=SMAP, SMAP2; PE=1: Evidence at protein level;
Pbr006767.1	1.32023	0.00096152	0.00724307	sp|Q6YRM6; Q6YRM5|RecName: Full=UPF0392 protein Os08g0121900; OS=Oryza sativa subsp. japonica (Rice). GN=OrderedLocusNames=Os08g0121900, LOC_Os08g02850;ORFNames=B1203H11.32, OsJ_25865, OSJNBa0073J19.9, OSJNBa0091F23.17; PE=2: Evidence at transcript level;
Pbr024276.1	1.31956	0.0381279	0.125913	sp: NA
Pbr027680.1	1.31938	0.00148729	0.0102434	sp|P18616; P31635; Q56Z04; Q9SZS8|RecName: Full=DNA-directed RNA polymerase II subunit 1;AltName: Full=DNA-directed RNA polymerase II subunit RPB1;AltName: Full=DNA-directed RNA polymerase III largest subunit; OS=Arabidopsis thaliana (Mouse-ear cress). GN=Name=NRPB1; Synonyms=RPB1, RPB205, RPII; OrderedLocusNames=At4g35800;ORFNames=F4B14.70; PE=1: Evidence at protein level;
Pbr006874.1	1.3191	1.1447e-06	2.78949e-05	sp|Q00451|RecName: Full=36.4 kDa proline-rich protein; OS=Solanum lycopersicum (Tomato) (Lycopersicon esculentum). GN=Name=TPRP-F1; PE=2: Evidence at transcript level;
Pbr029366.1	1.3183	5.15765e-06	9.89136e-05	sp|Q94AI7; Q9LMQ9|RecName: Full=Protein TOPLESS;AltName: Full=WUS-interacting protein 1; OS=Arabidopsis thaliana (Mouse-ear cress). GN=Name=TPL; Synonyms=WSIP1; OrderedLocusNames=At1g15750;ORFNames=F7H2.9; PE=1: Evidence at protein level;
Pbr006126.1	1.31575	2.80952e-10	1.68208e-08	sp|Q0WQ57; Q9SU09|RecName: Full=Auxilin-related protein 2; OS=Arabidopsis thaliana (Mouse-ear cress). GN=OrderedLocusNames=At4g12770; ORFNames=T20K18.120; PE=1: Evidence at protein level;
Pbr000508.1	1.31366	0.0373444	0.124126	sp|Q94C70; O80768|RecName: Full=Nucleobase-ascorbate transporter 2; OS=Arabidopsis thaliana (Mouse-ear cress). GN=Name=NAT2; OrderedLocusNames=At2g34190; ORFNames=F13P17.3; PE=2: Evidence at transcript level;
Pbr019025.2	1.31177	8.26518e-09	3.7066e-07	sp|Q6ZCX3; A3BRH2; Q0J6R0|RecName: Full=Formin-like protein 6;AltName: Full=OsFH6; OS=Oryza sativa subsp. japonica (Rice). GN=Name=FH6; OrderedLocusNames=Os08g0280200, LOC_Os08g17820;ORFNames=OJ1003_E05.5-1, OsJ_025644, P0026A08.31-1; PE=2: Evidence at transcript level;
Pbr024266.1	1.31141	1.11638e-05	0.000189183	sp|O49545|RecName: Full=Leucine-rich repeat receptor-like serine/threonine-protein kinase BAM1;AltName: Full=Protein BARELY ANY MERISTEM 1;Flags: Precursor; OS=Arabidopsis thaliana (Mouse-ear cress). GN=Name=BAM1; OrderedLocusNames=At5g65700; ORFNames=F6H11.170, MPA24.5; PE=1: Evidence at protein level;
Pbr003117.1	1.31081	8.81418e-06	0.000155744	sp|Q00451|RecName: Full=36.4 kDa proline-rich protein; OS=Solanum lycopersicum (Tomato) (Lycopersicon esculentum). GN=Name=TPRP-F1; PE=2: Evidence at transcript level;
Pbr003922.1	1.30978	0.00157203	0.0106744	sp|Q84Y18; Q8L8W3; Q9ZV23|RecName: Full=CAX-interacting protein 4; OS=Arabidopsis thaliana (Mouse-ear cress). GN=Name=CXIP4; OrderedLocusNames=At2g28910; ORFNames=F8N16.20; PE=1: Evidence at protein level;
Pbr030861.1	1.30961	3.57973e-09	1.74829e-07	sp|P34756; D6VTQ0|RecName: Full=1-phosphatidylinositol 3-phosphate 5-kinase FAB1;AltName: Full=Type III PIP kinase; OS=Saccharomyces cerevisiae (strain ATCC 204508 / S288c) (Baker's yeast). GN=Name=FAB1; OrderedLocusNames=YFR019W; PE=1: Evidence at protein level;
Pbr042287.1	1.3087	0.0118175	0.0522226	sp|Q9LRR4|RecName: Full=Putative disease resistance RPP13-like protein 1; OS=Arabidopsis thaliana (Mouse-ear cress). GN=Name=RPPL1; OrderedLocusNames=At3g14470; ORFNames=MOA2.9; PE=3: Inferred from homology;
Pbr032492.1	1.3087	8.85405e-11	5.93347e-09	sp|Q9ZWA6; Q700E8|RecName: Full=Zinc finger protein MAGPIE {ECO:0000303|PubMed:17785527};AltName: Full=Protein indeterminate-domain 3 {ECO:0000303|PubMed:16784536}; OS=Arabidopsis thaliana (Mouse-ear cress). GN=Name=MGP {ECO:0000303|PubMed:17785527};Synonyms=IDD3 {ECO:0000303|PubMed:16784536};OrderedLocusNames=At1g03840 {ECO:0000312|TAIR:AT1G03840};ORFNames=F11M21.23 {ECO:0000312|EMBL:AAD10684.1}…
Pbr015774.1	1.30509	0.00340781	0.0197948	sp: NA
Pbr031348.2	1.30435	6.4511e-13	6.50372e-11	sp|Q9FZ36; F4HYM4; O22041; Q9C7M0|RecName: Full=Mitogen-activated protein kinase kinase kinase 2;AltName: Full=Arabidopsis NPK1-related protein kinase 2; OS=Arabidopsis thaliana (Mouse-ear cress). GN=Name=ANP2; OrderedLocusNames=At1g54960; ORFNames=F14C21.49, T24C10.7; PE=2: Evidence at transcript level;
Pbr032834.1	1.30265	3.6619e-07	1.03408e-05	sp|O50314; B3QMJ4|RecName: Full=Magnesium-chelatase subunit H;AltName: Full=Mg-protoporphyrin IX chelatase subunit H; OS=Chlorobaculum parvum (strain NCIB 8327) (Chlorobium vibrioforme subsp.thiosulfatophilum (strain DSM 263 / NCIB 8327)). GN=Name=bchH; OrderedLocusNames=Cpar_0728; PE=3: Inferred from homology;
Pbr006986.1	1.29886	4.31378e-05	0.000591959	sp|P0CM30; Q55X62; Q5KMS0|RecName: Full=Autophagy-related protein 2; OS=Cryptococcus neoformans var. neoformans serotype D (strain JEC21 /ATCC MYA-565) (Filobasidiella neoformans). GN=Name=ATG2; OrderedLocusNames=CNB00700; PE=3: Inferred from homology;
Pbr030154.1	1.29849	0.00984424	0.045363	sp|Q8RWF5; Q9SIA0|RecName: Full=MATE efflux family protein 9;AltName: Full=Protein DETOXIFICATION 1-like 5;AltName: Full=Protein DTX6; OS=Arabidopsis thaliana (Mouse-ear cress). GN=Name=DTXL5; Synonyms=DTX6; OrderedLocusNames=At2g04100;ORFNames=F3L12.7; PE=2: Evidence at transcript level;
Pbr015634.1	1.29835	1.07726e-07	3.56403e-06	sp|Q9LRR4|RecName: Full=Putative disease resistance RPP13-like protein 1; OS=Arabidopsis thaliana (Mouse-ear cress). GN=Name=RPPL1; OrderedLocusNames=At3g14470; ORFNames=MOA2.9; PE=3: Inferred from homology;
Pbr017335.1	1.29391	0.00185272	0.0122043	sp|Q7XA39; Q7XA32|RecName: Full=Putative disease resistance protein RGA4;AltName: Full=RGA4-blb; OS=Solanum bulbocastanum (Wild potato). GN=Name=RGA4; Synonyms=177O13.34, CB3A14.8; PE=2: Evidence at transcript level;
Pbr039596.1	1.29084	1.47484e-11	1.17138e-09	sp|Q9M6E8|RecName: Full=9-cis-epoxycarotenoid dioxygenase NCED1, chloroplastic;AltName: Full=PvNCED1;Flags: Precursor; OS=Phaseolus vulgaris (Kidney bean) (French bean). GN=Name=NCED1; PE=2: Evidence at transcript level;
Pbr006888.1	1.29084	2.48635e-15	3.59819e-13	sp: NA
Pbr028031.1	1.28577	0.0035094	0.0202366	sp|Q9T048; Q1PE47|RecName: Full=Disease resistance protein At4g27190; OS=Arabidopsis thaliana (Mouse-ear cress). GN=OrderedLocusNames=At4g27190; ORFNames=T24A18.140; PE=2: Evidence at transcript level;
Pbr009682.1	1.28548	0.000192628	0.00201503	sp|Q7XBQ9; Q7XA18; Q7XA41|RecName: Full=Disease resistance protein RGA2;AltName: Full=Blight resistance protein RPI;AltName: Full=RGA2-blb; OS=Solanum bulbocastanum (Wild potato). GN=Name=RGA2; Synonyms=177O13.40, CB3A14.5, RB, RPI-BLB1; PE=1: Evidence at protein level;
Pbr008077.1	1.28486	3.44126e-12	3.11019e-10	sp|Q94KE2; Q94C89; Q9LUW1|RecName: Full=Protein TIME FOR COFFEE; OS=Arabidopsis thaliana (Mouse-ear cress). GN=Name=TIC; OrderedLocusNames=At3g22380; ORFNames=MCB17.12; PE=1: Evidence at protein level;
Pbr025734.1	1.28392	0.00531972	0.028212	sp|Q9VSH4; Q95TS9|RecName: Full=Cleavage and polyadenylation specificity factor subunit CG7185; OS=Drosophila melanogaster (Fruit fly). GN=ORFNames=CG7185; PE=1: Evidence at protein level;
Pbr009405.1	1.28238	0.0334084	0.114369	sp|Q40281|RecName: Full=Ribulose bisphosphate carboxylase/oxygenase activase, chloroplastic;Flags: Precursor; OS=Malus domestica (Apple) (Pyrus malus). GN=Name=RCA; PE=2: Evidence at transcript level;
Pbr013482.1	1.28201	0.00243822	0.0152739	sp: NA
Pbr042022.1	1.28154	0.0106264	0.0481126	sp|C6TG62|RecName: Full=CASP-like protein 1B1; OS=Glycine max (Soybean) (Glycine hispida). GN= PE=2: Evidence at transcript level;
Pbr014814.1	1.28	0.0145255	0.0610735	sp|C6SVQ5|RecName: Full=CASP-like protein 1D2; OS=Glycine max (Soybean) (Glycine hispida). GN= PE=2: Evidence at transcript level;
Pbr005095.1	1.27801	0.0147727	0.0618848	sp|Q9FN69|RecName: Full=Transcription factor GLABRA 3;AltName: Full=Basic helix-loop-helix protein 1;AltName: Full=Protein SHAPESHIFTER;AltName: Full=Transcription factor EN 31;AltName: Full=bHLH transcription factor bHLH001; OS=Arabidopsis thaliana (Mouse-ear cress). GN=Name=GL3; Synonyms=BHLH1, EN31, MYC6, SST;OrderedLocusNames=At5g41315; ORFNames=MYC6.2; PE=1: Evidence at protein level;
Pbr018861.1	1.27413	8.83592e-15	1.17757e-12	sp|Q9LIK9; Q42278; Q42519; Q56Z36; Q8LDJ6; Q9SE02|RecName: Full=ATP sulfurylase 1, chloroplastic;Flags: Precursor; OS=Arabidopsis thaliana (Mouse-ear cress). GN=Name=APS1; OrderedLocusNames=At3g22890; ORFNames=F5N5.6; PE=1: Evidence at protein level;
Pbr015458.1	1.26738	0.000416778	0.00374894	sp|Q9SN46|RecName: Full=Leucine-rich repeat extensin-like protein 5;AltName: Full=Cell wall hydroxyproline-rich glycoprotein;Flags: Precursor; OS=Arabidopsis thaliana (Mouse-ear cress). GN=Name=LRX5; OrderedLocusNames=At4g18670; ORFNames=F28A21.80; PE=2: Evidence at transcript level;
Pbr022850.1	1.26734	1.00324e-08	4.40699e-07	sp|Q9SW80; F4JQI6; O23196|RecName: Full=BEL1-like homeodomain protein 2;AltName: Full=Protein SAWTOOTH 1; OS=Arabidopsis thaliana (Mouse-ear cress). GN=Name=BLH2; Synonyms=SAW1; OrderedLocusNames=At4g36870;ORFNames=AP22.90, C7A10.490; PE=1: Evidence at protein level;
Pbr006475.1	1.26672	2.26738e-16	3.63846e-14	sp: NA
Pbr004416.3	1.26533	0.0208728	0.0801651	sp: NA
Pbr023310.1	1.26247	1.50516e-08	6.39733e-07	sp: NA
Pbr002199.1	1.26057	9.21668e-11	6.15899e-09	sp|Q0WPQ2; O82429; Q9LTD5|RecName: Full=Ethylene receptor 2;AltName: Full=Protein ETHYLENE RESPONSE 2;AltName: Full=Protein ETR2; OS=Arabidopsis thaliana (Mouse-ear cress). GN=Name=ETR2; OrderedLocusNames=At3g23150; ORFNames=K14B15.9; PE=1: Evidence at protein level;
Pbr005933.1	1.25853	0.00125665	0.00897462	sp|Q0WQ57; Q9SU09|RecName: Full=Auxilin-related protein 2; OS=Arabidopsis thaliana (Mouse-ear cress). GN=OrderedLocusNames=At4g12770; ORFNames=T20K18.120; PE=1: Evidence at protein level;
Pbr018819.1	1.25836	0.00236312	0.0148769	sp|Q93ZQ5; O82747|RecName: Full=SPX domain-containing membrane protein At4g22990; OS=Arabidopsis thaliana (Mouse-ear cress). GN=OrderedLocusNames=At4g22990; ORFNames=F7H19.170; PE=2: Evidence at transcript level;
Pbr016865.1	1.25697	0.0082829	0.0398502	sp|Q4U4N4|RecName: Full=Interferon-induced GTP-binding protein Mx2;AltName: Full=Interferon-inducible Mx2 protein; OS=Ictalurus punctatus (Channel catfish) (Silurus punctatus). GN=Name=mx2; PE=2: Evidence at transcript level;
Pbr006570.1	1.25338	3.78888e-07	1.06147e-05	sp: NA
Pbr023652.1	1.2524	3.4844e-05	0.000496338	sp|Q7YQM4|RecName: Full=Transcriptional regulator ATRX;AltName: Full=ATP-dependent helicase ATRX;AltName: Full=X-linked helicase II;AltName: Full=X-linked nuclear protein; OS=Pan troglodytes (Chimpanzee). GN=Name=ATRX; PE=2: Evidence at transcript level;
Pbr032940.1	1.2508	2.07965e-09	1.08293e-07	sp|Q8RWW0; Q9SK72|RecName: Full=Receptor-like serine/threonine-protein kinase ALE2;AltName: Full=Protein ABNORMAL LEAF SHAPE 2;Flags: Precursor; OS=Arabidopsis thaliana (Mouse-ear cress). GN=Name=ALE2; OrderedLocusNames=At2g20300; ORFNames=F11A3.15; PE=1: Evidence at protein level;
Pbr022197.1	1.25076	0.0105484	0.0478329	sp|Q9SRU2; F4J4S0|RecName: Full=Auxin transport protein BIG;AltName: Full=Protein ATTENUATED SHADE AVOIDANCE 1;AltName: Full=Protein CORYMBOSA1;AltName: Full=Protein DARK OVER-EXPRESSION OF CAB 1;AltName: Full=Protein LOW PHOSPHATE-RESISTANT ROOT 1;AltName: Full=Protein TRANSPORT INHIBITOR RESPONSE 3;AltName: Full=Protein UMBRELLA 1; OS=Arabidopsis thaliana (Mouse-ear cress). GN=Name=BIG; Synonym…
Pbr042806.1	1.24826	0.0411127	0.133197	sp|Q56WD9; Q93Z35; Q9S7M3|RecName: Full=3-ketoacyl-CoA thiolase 2, peroxisomal;AltName: Full=Acetyl-CoA acyltransferase 2;AltName: Full=Beta-ketothiolase 2;AltName: Full=Peroxisomal 3-oxoacyl-CoA thiolase 2;AltName: Full=Peroxisome defective protein 1;Flags: Precursor; OS=Arabidopsis thaliana (Mouse-ear cress). GN=Name=PED1; Synonyms=KAT2; OrderedLocusNames=At2g33150;ORFNames=F25I18.11; PE=1: Evi…
Pbr012949.1	1.24803	0.000793653	0.00622023	sp: NA
Pbr001745.1	1.24638	0.000799945	0.00625868	sp|P31927|RecName: Full=Sucrose-phosphate synthase;AltName: Full=UDP-glucose-fructose-phosphate glucosyltransferase; OS=Zea mays (Maize). GN=Name=SPS; PE=1: Evidence at protein level;
Pbr015080.1	1.24452	0.000106934	0.00124627	sp|Q8VYE5; Q8L9M3; Q9M0E7|RecName: Full=Glucan endo-1,3-beta-glucosidase 12;AltName: Full=(1->3)-beta-glucan endohydrolase 12;AltName: Full=Beta-1,3-endoglucanase 12;Flags: Precursor; OS=Arabidopsis thaliana (Mouse-ear cress). GN=OrderedLocusNames=At4g29360; ORFNames=F17A13.180; PE=1: Evidence at protein level;
Pbr012222.1	1.24447	0.012418	0.0543464	sp|Q5ZIJ0|RecName: Full=BUD13 homolog; OS=Gallus gallus (Chicken). GN=Name=BUD13; ORFNames=RCJMB04_25m15; PE=2: Evidence at transcript level;
Pbr027752.1	1.24422	3.06792e-07	8.87964e-06	sp|O65351; P80854; Q39007; Q8RWQ7|RecName: Full=Subtilisin-like protease SBT1.7 {ECO:0000303|PubMed:16193095};AltName: Full=Cucumisin-like serine protease;AltName: Full=Subtilase subfamily 1 member 7 {ECO:0000303|PubMed:16193095};AltName: Full=Subtilisin-like serine protease 1 {ECO:0000303|PubMed:12702015};Flags: Precursor; OS=Arabidopsis thaliana (Mouse-ear cress). GN=Name=SBT1.7 {ECO:0000303|Pu…
Pbr001357.1	1.24293	1.89894e-09	9.93216e-08	sp|Q9C8Z4; F4JAY2; Q56X73|RecName: Full=Uncharacterized protein At3g06530; OS=Arabidopsis thaliana (Mouse-ear cress). GN=OrderedLocusNames=At3g06530; ORFNames=F5E6.14; PE=1: Evidence at protein level;
Pbr020143.1	1.24258	0.00372705	0.0212207	sp|Q0WQ57; Q9SU09|RecName: Full=Auxilin-related protein 2; OS=Arabidopsis thaliana (Mouse-ear cress). GN=OrderedLocusNames=At4g12770; ORFNames=T20K18.120; PE=1: Evidence at protein level;
Pbr017279.1	1.24243	2.7567e-13	2.91604e-11	sp|O22874|RecName: Full=Expansin-A8;AltName: Full=Alpha-expansin-8;AltName: Full=Ath-ExpAlpha-1.11;Flags: Precursor; OS=Arabidopsis thaliana (Mouse-ear cress). GN=Name=EXPA8; Synonyms=EXP8; OrderedLocusNames=At2g40610;ORFNames=T2P4.4; PE=2: Evidence at transcript level;
Pbr012242.1	1.24156	0.00530837	0.0281771	sp|Q9NZJ4; O94835; Q5T9J5; Q5T9J7; Q5T9J8; Q68DF5; Q6MZR4; Q8NBF9|RecName: Full=Sacsin;AltName: Full=DnaJ homolog subfamily C member 29; OS=Homo sapiens (Human). GN=Name=SACS; Synonyms=KIAA0730; PE=1: Evidence at protein level;
Pbr027974.1	1.23902	3.02696e-10	1.80311e-08	sp|Q9FNI7|RecName: Full=Glucomannan 4-beta-mannosyltransferase 2;AltName: Full=Cellulose synthase-like protein A2;AltName: Full=Glucomannan synthase;AltName: Full=Mannan synthase 2; OS=Arabidopsis thaliana (Mouse-ear cress). GN=Name=CSLA2; OrderedLocusNames=At5g22740; ORFNames=MDJ22.16; PE=2: Evidence at transcript level;
Pbr008830.1	1.2388	0.000553964	0.00469377	sp|O64894|RecName: Full=Acyl-coenzyme A oxidase, peroxisomal;AltName: Full=Long-chain acyl-CoA oxidase;Flags: Precursor; OS=Cucurbita maxima (Pumpkin) (Winter squash). GN=Name=Acx; PE=1: Evidence at protein level;
Pbr009630.1	1.23807	0.0135538	0.0580191	sp: NA
Pbr023147.1	1.23603	1.68464e-07	5.3127e-06	sp|Q6NRP2|RecName: Full=Proteasome activator complex subunit 4;AltName: Full=Proteasome activator PA200; OS=Xenopus laevis (African clawed frog). GN=Name=psme4; PE=2: Evidence at transcript level;
Pbr025418.1	1.2358	1.63281e-17	3.0091e-15	sp: NA
Pbr016916.1	1.23431	0.000344655	0.0032211	sp|Q43295; Q8LES2|RecName: Full=Adenylyl-sulfate kinase 1, chloroplastic;AltName: Full=ATP adenosine-5'-phosphosulfate 3'-phosphotransferase 1;AltName: Full=Adenosine-5'-phosphosulfate kinase 1;Flags: Precursor; OS=Arabidopsis thaliana (Mouse-ear cress). GN=Name=APK1; Synonyms=AKN1; OrderedLocusNames=At2g14750;ORFNames=F26C24.11, T6B13.1; PE=1: Evidence at protein level;
Pbr029691.1	1.23257	0.0332998	0.11404	sp: NA
Pbr035713.1	1.23154	0.00637549	0.0324049	sp|Q84TG3; Q9SJ57|RecName: Full=E3 ubiquitin-protein ligase PUB23;AltName: Full=Plant U-box protein 23;AltName: Full=U-box domain-containing protein 23; OS=Arabidopsis thaliana (Mouse-ear cress). GN=Name=PUB23; OrderedLocusNames=At2g35930; ORFNames=F11F19.16; PE=1: Evidence at protein level;
Pbr000677.1	1.22923	0.00464634	0.0253475	sp|Q9ZPV5; F4IQG7|RecName: Full=Nucleolar complex protein 2 homolog; OS=Arabidopsis thaliana (Mouse-ear cress). GN=OrderedLocusNames=At2g18220; ORFNames=T30D6.27; PE=3: Inferred from homology;
Pbr020068.1	1.22819	3.31489e-05	0.000476799	sp|P0C7Q8; Q9LM99|RecName: Full=Protein DA1;AltName: Full=Protein SUPPRESSOR OF LARGE SEED AND ORGAN PHENOTYPES OF DA1-1 1; OS=Arabidopsis thaliana (Mouse-ear cress). GN=Name=DA1; Synonyms=SOD1; OrderedLocusNames=At1g19270;ORFNames=T29M8.14; PE=1: Evidence at protein level;
Pbr041160.1	1.22706	2.30778e-05	0.000353036	sp|O48902|RecName: Full=Malate dehydrogenase [NADP], chloroplastic;AltName: Full=NADP-MDH;Flags: Precursor; OS=Medicago sativa (Alfalfa). GN=Name=MDH1; Synonyms=P1MDH; PE=2: Evidence at transcript level;
Pbr021389.1	1.22595	4.61833e-10	2.64422e-08	sp|Q9SHE9; B7XG60; Q6DBF5|RecName: Full=LOB domain-containing protein 4;AltName: Full=ASYMMETRIC LEAVES 2-like protein 6; OS=Arabidopsis thaliana (Mouse-ear cress). GN=Name=LBD4; Synonyms=ASL6; OrderedLocusNames=At1g31320;ORFNames=T19E23.11; PE=2: Evidence at transcript level;
Pbr039462.1	1.22288	5.29656e-05	0.000697992	sp|Q40392|RecName: Full=TMV resistance protein N; OS=Nicotiana glutinosa (Tobacco). GN=Name=N; PE=1: Evidence at protein level;
Pbr033393.1	1.22243	1.22601e-16	2.06573e-14	sp|O65351; P80854; Q39007; Q8RWQ7|RecName: Full=Subtilisin-like protease SBT1.7 {ECO:0000303|PubMed:16193095};AltName: Full=Cucumisin-like serine protease;AltName: Full=Subtilase subfamily 1 member 7 {ECO:0000303|PubMed:16193095};AltName: Full=Subtilisin-like serine protease 1 {ECO:0000303|PubMed:12702015};Flags: Precursor; OS=Arabidopsis thaliana (Mouse-ear cress). GN=Name=SBT1.7 {ECO:0000303|Pu…
Pbr010089.1	1.22148	0.0125357	0.0547299	sp|Q9SZ67|RecName: Full=Probable WRKY transcription factor 19;AltName: Full=WRKY DNA-binding protein 19; OS=Arabidopsis thaliana (Mouse-ear cress). GN=Name=WRKY19; OrderedLocusNames=At4g12020; ORFNames=F16J13.90; PE=2: Evidence at transcript level;
Pbr039345.1	1.21851	0.000710367	0.00570841	sp|Q8RQD1|RecName: Full=Bifunctional uridylyltransferase/uridylyl-removing enzyme {ECO:0000255|HAMAP-Rule:MF_00277};AltName: Full=Bifunctional [protein-PII] modification enzyme {ECO:0000255|HAMAP-Rule:MF_00277};AltName: Full=Bifunctional nitrogen sensor protein {ECO:0000255|HAMAP-Rule:MF_00277};Includes: RecName: Full=[Protein-PII] uridylyltransferase {ECO:0000255|HAMAP-Rule:MF_00277};Includes: R…
Pbr028476.1	1.21775	2.38688e-08	9.59185e-07	sp: NA
Pbr041724.1	1.216	0.00803813	0.0389507	sp|Q9LRR4|RecName: Full=Putative disease resistance RPP13-like protein 1; OS=Arabidopsis thaliana (Mouse-ear cress). GN=Name=RPPL1; OrderedLocusNames=At3g14470; ORFNames=MOA2.9; PE=3: Inferred from homology;
Pbr014211.1	1.21542	4.15435e-06	8.21434e-05	sp|O60287; D3DSE5; Q96NX1; Q9NYQ1|RecName: Full=Nucleolar pre-ribosomal-associated protein 1;AltName: Full=Nucleolar protein 254 kDa;AltName: Full=URB1 ribosome biogenesis 1 homolog; OS=Homo sapiens (Human). GN=Name=URB1; Synonyms=C21orf108, KIAA0539, NOP254, NPA1; PE=1: Evidence at protein level;
Pbr037102.1	1.21373	0.0400312	0.130518	sp|Q8LFD1; A8MR10; Q9M882|RecName: Full=Putative lipid phosphate phosphatase 3, chloroplastic;AltName: Full=Phosphatidate phosphohydrolase 3;AltName: Full=Phosphatidic acid phosphatase 3;Flags: Precursor; OS=Arabidopsis thaliana (Mouse-ear cress). GN=Name=LPP3; OrderedLocusNames=At3g02600; ORFNames=F16B3.23; PE=2: Evidence at transcript level;
Pbr021934.1	1.21365	1.02864e-06	2.53813e-05	sp|Q8L899|RecName: Full=Systemin receptor SR160;AltName: Full=Brassinosteroid LRR receptor kinase;Flags: Precursor; OS=Solanum peruvianum (Peruvian tomato) (Lycopersicon peruvianum). GN= PE=1: Evidence at protein level;
Pbr006210.1	1.21318	1.28553e-08	5.56409e-07	sp|P0DH62; D8S6A6|RecName: Full=Inactive protein kinase SELMODRAFT_444075; OS=Selaginella moellendorffii (Spikemoss). GN=ORFNames=SELMODRAFT_444075; PE=2: Evidence at transcript level;
Pbr013726.1	1.21254	3.80501e-09	1.83927e-07	sp|Q9SX31|RecName: Full=Proline-rich receptor-like protein kinase PERK9;AltName: Full=Proline-rich extensin-like receptor kinase 9; OS=Arabidopsis thaliana (Mouse-ear cress). GN=Name=PERK9; OrderedLocusNames=At1g68690; ORFNames=F24J5.8; PE=2: Evidence at transcript level;
Pbr006440.1	1.21098	0.00418394	0.0232826	sp|A8IR43|RecName: Full=Ribosome biogenesis protein WDR12 homolog {ECO:0000255|HAMAP-Rule:MF_03029}; OS=Chlamydomonas reinhardtii (Chlamydomonas smithii). GN=ORFNames=CHLREDRAFT_128420; PE=3: Inferred from homology;
Pbr008253.1	1.2108	0.00353419	0.0203485	sp|Q9ZUT0; Q8GYL8|RecName: Full=ABC transporter G family member 2;AltName: Full=White-brown complex homolog protein 2; OS=Arabidopsis thaliana (Mouse-ear cress). GN=Name=ABCG2; Synonyms=WBC2; OrderedLocusNames=At2g37360;ORFNames=F3G5.15; PE=2: Evidence at transcript level;
Pbr027443.3	1.20976	4.46349e-12	3.96371e-10	sp|O15818; Q54CI7|RecName: Full=Clustered mitochondria protein homolog {ECO:0000255|HAMAP-Rule:MF_03013}; OS=Dictyostelium discoideum (Slime mold). GN=Name=clua {ECO:0000255|HAMAP-Rule:MF_03013}; ORFNames=DDB_G0292806; PE=1: Evidence at protein level;
Pbr016592.1	1.20654	0.0167435	0.0678861	sp|Q9SRU2; F4J4S0|RecName: Full=Auxin transport protein BIG;AltName: Full=Protein ATTENUATED SHADE AVOIDANCE 1;AltName: Full=Protein CORYMBOSA1;AltName: Full=Protein DARK OVER-EXPRESSION OF CAB 1;AltName: Full=Protein LOW PHOSPHATE-RESISTANT ROOT 1;AltName: Full=Protein TRANSPORT INHIBITOR RESPONSE 3;AltName: Full=Protein UMBRELLA 1; OS=Arabidopsis thaliana (Mouse-ear cress). GN=Name=BIG; Synonym…
Pbr004999.1	1.20493	5.64677e-05	0.000738368	sp: NA
Pbr004997.1	1.20462	4.6332e-05	0.000628841	sp|Q9ZPW9|RecName: Full=Non-specific lipid-transfer protein 8;Flags: Precursor; OS=Arabidopsis thaliana (Mouse-ear cress). GN=Name=LTP8; OrderedLocusNames=At2g18370; ORFNames=T30D6.12; PE=3: Inferred from homology;
Pbr026078.1	1.20437	2.44844e-09	1.25285e-07	sp|O80536; A5Y7A2; A5Y7A3; A5Y7A4; A5Y7A5; A5Y7A6; A5Y7A7; A5Y7A8;A5Y7A9; A5Y7B0; A5Y7B1; A5Y7B2; A5Y7B3; A5Y7B4; A5Y7B5; A5Y7B6;Q9SBC5|RecName: Full=Transcription factor PIF3;AltName: Full=Basic helix-loop-helix protein 8;AltName: Full=Phytochrome-associated protein 3;AltName: Full=Phytochrome-interacting factor 3;AltName: Full=Transcription factor EN 100;AltName: Full=bHLH transcription factor …
Pbr032962.1	1.20425	0.000369074	0.00341724	sp|Q8GZM7; Q0WQ83; Q3EBY0; Q9SL63|RecName: Full=Transcription factor PIF1;AltName: Full=Basic helix-loop-helix protein 15;AltName: Full=Protein PHY-INTERACTING FACTOR 1;AltName: Full=Protein PHYTOCHROME INTERACTING FACTOR 3-LIKE 5;AltName: Full=Transcription factor EN 101;AltName: Full=bHLH transcription factor bHLH015; OS=Arabidopsis thaliana (Mouse-ear cress). GN=Name=PIF1; Synonyms=BHLH15, EN1…
Pbr010809.1	1.20368	0.000156091	0.00169679	sp|Q9SUE3; B3LFA0|RecName: Full=Ethylene-responsive transcription factor CRF4;AltName: Full=Protein CYTOKININ RESPONSE FACTOR 4; OS=Arabidopsis thaliana (Mouse-ear cress). GN=Name=CRF4; Synonyms=ERF066; OrderedLocusNames=At4g27950;ORFNames=T13J8.60; PE=1: Evidence at protein level;
Pbr022758.1	1.2032	0.035509	0.119873	sp|O42899|RecName: Full=Protein sco1; OS=Schizosaccharomyces pombe (strain 972 / ATCC 24843) (Fission yeast). GN=Name=sco1; ORFNames=SPBC119.06; PE=3: Inferred from homology;
Pbr028576.1	1.20275	0.00118078	0.00854923	sp|Q5SPW0; Q8BPB3; Q8CFZ7; Q8CHL5; Q8R3R4; Q8R3X1|RecName: Full=Vacuolar protein sorting-associated protein 54;AltName: Full=Tumor antigen SLP-8p homolog; OS=Mus musculus (Mouse). GN=Name=Vps54; PE=1: Evidence at protein level;
Pbr027582.2	1.20087	0.00226798	0.0144009	sp|Q9LHF1|RecName: Full=Leucine-rich repeat extensin-like protein 4;AltName: Full=Cell wall hydroxyproline-rich glycoprotein;Flags: Precursor; OS=Arabidopsis thaliana (Mouse-ear cress). GN=Name=LRX4; OrderedLocusNames=At3g24480; ORFNames=MXP5.6; PE=2: Evidence at transcript level;
Pbr036813.1	1.20085	0.0070377	0.0349975	sp|Q5F389|RecName: Full=WW domain-containing oxidoreductase; OS=Gallus gallus (Chicken). GN=Name=WWOX; ORFNames=RCJMB04_28b1; PE=2: Evidence at transcript level;
Pbr004058.1	1.20027	0.0342938	0.116749	sp|Q8S397; Q9FJ63|RecName: Full=Sodium/hydrogen exchanger 4;AltName: Full=Na(+)/H(+) exchanger 4; OS=Arabidopsis thaliana (Mouse-ear cress). GN=Name=NHX4; OrderedLocusNames=At5g55470; ORFNames=MTE17.18; PE=2: Evidence at transcript level;
Pbr000278.1	1.19981	0.0190986	0.074924	sp: NA
Pbr016560.1	1.19877	0.0162193	0.0663195	sp|Q9LFS4; Q8LA44|RecName: Full=Protein NSP-INTERACTING KINASE 1 {ECO:0000303|PubMed:15489295};AltName: Full=LRR receptor-like serine/threonine-protein kinase NIK1 {ECO:0000303|PubMed:15489295};Flags: Precursor; OS=Arabidopsis thaliana (Mouse-ear cress). GN=Name=NIK1 {ECO:0000303|PubMed:15489295};OrderedLocusNames=At5g16000 {ECO:0000312|TAIR:AT5G16000};ORFNames=F1N13_140 {ECO:0000312|EMBL:CAC0179…
Pbr036000.1	1.1984	1.59567e-06	3.69384e-05	sp|Q40863|RecName: Full=Embryogenesis-associated protein EMB8; OS=Picea glauca (White spruce) (Pinus glauca). GN=Name=EMB8; PE=2: Evidence at transcript level;
Pbr035890.1	1.19779	0.0217101	0.0825332	sp|O04015|RecName: Full=Delta-1-pyrroline-5-carboxylate synthase;Includes: RecName: Full=Glutamate 5-kinase; AltName: Full=Gamma-glutamyl kinase;Includes: RecName: Full=Gamma-glutamyl phosphate reductase; AltName: Full=Glutamate-5-semialdehyde dehydrogenase; AltName: Full=Glutamyl-gamma-semialdehyde dehydrogenase; OS=Actinidia deliciosa (Kiwi). GN= PE=2: Evidence at transcript level;
Pbr037412.1	1.19625	5.76637e-09	2.67762e-07	sp|Q8RYC8; O49961; Q5IRX3; Q9LMA4|RecName: Full=Auxin response factor 19;AltName: Full=Auxin-responsive protein IAA22; OS=Arabidopsis thaliana (Mouse-ear cress). GN=Name=ARF19; Synonyms=IAA22; OrderedLocusNames=At1g19220;ORFNames=T29M8.9; PE=1: Evidence at protein level;
Pbr035348.1	1.19333	0.000517213	0.0044469	sp|Q5F389|RecName: Full=WW domain-containing oxidoreductase; OS=Gallus gallus (Chicken). GN=Name=WWOX; ORFNames=RCJMB04_28b1; PE=2: Evidence at transcript level;
Pbr002823.1	1.19324	2.7244e-05	0.000407763	sp|O65351; P80854; Q39007; Q8RWQ7|RecName: Full=Subtilisin-like protease SBT1.7 {ECO:0000303|PubMed:16193095};AltName: Full=Cucumisin-like serine protease;AltName: Full=Subtilase subfamily 1 member 7 {ECO:0000303|PubMed:16193095};AltName: Full=Subtilisin-like serine protease 1 {ECO:0000303|PubMed:12702015};Flags: Precursor; OS=Arabidopsis thaliana (Mouse-ear cress). GN=Name=SBT1.7 {ECO:0000303|Pu…
Pbr002792.1	1.19306	0.000869659	0.00669529	sp|Q766C2|RecName: Full=Aspartic proteinase nepenthesin-2;AltName: Full=Nepenthesin-II;Flags: Precursor; OS=Nepenthes gracilis (Slender pitcher plant). GN=Name=nep2; PE=1: Evidence at protein level;
Pbr031166.1	1.19294	0.0163473	0.0666927	sp|P15398|RecName: Full=DNA-directed RNA polymerase I subunit rpa1;AltName: Full=DNA-directed RNA polymerase I 190 kDa polypeptide;AltName: Full=DNA-directed RNA polymerase I largest subunit; OS=Schizosaccharomyces pombe (strain 972 / ATCC 24843) (Fission yeast). GN=Name=rpa1; Synonyms=nuc1; ORFNames=SPBC4C3.05c; PE=1: Evidence at protein level;
Pbr000622.1	1.19028	3.08654e-07	8.92261e-06	sp|Q9C690|RecName: Full=Transcription factor bHLH122;AltName: Full=Basic helix-loop-helix protein 122;AltName: Full=Transcription factor EN 70;AltName: Full=bHLH transcription factor bHLH122; OS=Arabidopsis thaliana (Mouse-ear cress). GN=Name=BHLH122; Synonyms=EN70; OrderedLocusNames=At1g51140;ORFNames=F23H24.3; PE=1: Evidence at protein level;
Pbr017268.1	1.18914	0.000470645	0.00411645	sp|Q7XA42; Q7XA21|RecName: Full=Putative disease resistance protein RGA1;AltName: Full=RGA3-blb; OS=Solanum bulbocastanum (Wild potato). GN=Name=RGA1; Synonyms=177O13.37, CB3A14.4; PE=2: Evidence at transcript level;
Pbr007124.1	1.18894	0.00612539	0.0314453	sp|O24617; Q9SQ60; Q9ZR93|RecName: Full=DNA mismatch repair protein MSH2;AltName: Full=MutS protein homolog 2; OS=Arabidopsis thaliana (Mouse-ear cress). GN=Name=MSH2; OrderedLocusNames=At3g18524; ORFNames=MYF24.25; PE=1: Evidence at protein level;
Pbr002249.1	1.18866	0.000807173	0.00629851	sp: NA
Pbr033453.1	1.18834	0.000808476	0.00630242	sp: NA
Pbr003221.1	1.18693	0.000563592	0.00475826	sp|P26683|RecName: Full=RNA polymerase sigma factor SigA {ECO:0000255|HAMAP-Rule:MF_00963};AltName: Full=Sigma-A; OS=Nostoc sp. (strain PCC 7120 / UTEX 2576). GN=Name=sigA {ECO:0000255|HAMAP-Rule:MF_00963}; Synonyms=rpoD;OrderedLocusNames=all5263; PE=3: Inferred from homology;
Pbr036989.1	1.18543	0.0199904	0.0774944	sp: NA
Pbr035717.1	1.18524	2.17052e-05	0.000334424	sp|Q9Y2L5; A0JP15; B3KME5; Q9H0L2|RecName: Full=Trafficking protein particle complex subunit 8;AltName: Full=Protein TRS85 homolog; OS=Homo sapiens (Human). GN=Name=TRAPPC8; Synonyms=KIAA1012; PE=1: Evidence at protein level;
Pbr027206.1	1.18517	1.57592e-10	1.02127e-08	sp: NA
Pbr010917.1	1.18495	0.000273746	0.00267056	sp|Q9FFF9|RecName: Full=Anaphase-promoting complex subunit 1;AltName: Full=Cyclosome subunit 1;AltName: Full=Protein EMBRYO DEFECTIVE 2771; OS=Arabidopsis thaliana (Mouse-ear cress). GN=Name=APC1; Synonyms=EMB2771; OrderedLocusNames=At5g05560;ORFNames=MOP10.10; PE=2: Evidence at transcript level;
Pbr028722.1	1.18483	1.29002e-08	5.57332e-07	sp|P34756; D6VTQ0|RecName: Full=1-phosphatidylinositol 3-phosphate 5-kinase FAB1;AltName: Full=Type III PIP kinase; OS=Saccharomyces cerevisiae (strain ATCC 204508 / S288c) (Baker's yeast). GN=Name=FAB1; OrderedLocusNames=YFR019W; PE=1: Evidence at protein level;
Pbr008788.1	1.18462	7.60153e-06	0.000137538	sp|O82632|RecName: Full=GATA transcription factor 9; OS=Arabidopsis thaliana (Mouse-ear cress). GN=Name=GATA9; OrderedLocusNames=At4g32890; ORFNames=F26P21.10; PE=2: Evidence at transcript level;
Pbr037300.2	1.1841	0.045988	0.144854	sp|Q9FJK8|RecName: Full=Probable disease resistance RPP8-like protein 4; OS=Arabidopsis thaliana (Mouse-ear cress). GN=Name=RPP8L4; OrderedLocusNames=At5g48620; ORFNames=K15N18.9; PE=2: Evidence at transcript level;
Pbr039303.1	1.18102	2.28351e-08	9.2553e-07	sp: NA
Pbr040954.1	1.1806	0.0495054	0.153132	sp|Q9LSS5; Q0WQ47|RecName: Full=Interactor of constitutive active ROPs 3;AltName: Full=ROP-interactive partner 5; OS=Arabidopsis thaliana (Mouse-ear cress). GN=Name=ICR3; Synonyms=RIP5; OrderedLocusNames=At5g60210;ORFNames=F15L12.15; PE=1: Evidence at protein level;
Pbr035217.1	1.1786	0.0029301	0.0175561	sp|O81316; B2CV54; Q9SYQ4|RecName: Full=Scarecrow-like protein 6;AltName: Full=GRAS family protein 22;AltName: Full=SCL6-IV; OS=Arabidopsis thaliana (Mouse-ear cress). GN=Name=SCL6; OrderedLocusNames=At4g00150; ORFNames=F6N15.20; PE=1: Evidence at protein level;
Pbr005177.1	1.17789	5.51059e-12	4.77902e-10	sp|O22193; F4ILG7|RecName: Full=U-box domain-containing protein 4;AltName: Full=Plant U-box protein 4; OS=Arabidopsis thaliana (Mouse-ear cress). GN=Name=PUB4; OrderedLocusNames=At2g23140; ORFNames=T20D16.23; PE=1: Evidence at protein level;
Pbr012493.1	1.17599	0.00116218	0.00844317	sp|Q9LU91; Q8L720|RecName: Full=F-box protein SKIP14;AltName: Full=SKP1-interacting partner 14; OS=Arabidopsis thaliana (Mouse-ear cress). GN=Name=SKIP14; OrderedLocusNames=At3g26000; ORFNames=MPE11.17; PE=1: Evidence at protein level;
Pbr035400.1	1.17558	0.0068204	0.0341512	sp: NA
Pbr036047.1	1.17501	0.000295921	0.00284489	sp: NA
Pbr001591.1	1.17452	0.000844762	0.00653254	sp: NA
Pbr030028.1	1.17297	5.57115e-09	2.6075e-07	sp|Q8VWF8; Q8L6K1|RecName: Full=DNA-directed RNA polymerase 2, chloroplastic/mitochondrial;AltName: Full=NsRpoT-B;AltName: Full=T7 bacteriophage-type single subunit RNA polymerase 2;Flags: Precursor; OS=Nicotiana sylvestris (Wood tobacco) (South American tobacco). GN=Name=RPOT2; Synonyms=RPOT-B; PE=2: Evidence at transcript level;
Pbr013374.1	1.1728	0.000145135	0.00159683	sp|O08888|RecName: Full=Phosphatidylserine synthase 2;AltName: Full=Serine-exchange enzyme II; OS=Cricetulus griseus (Chinese hamster) (Cricetulus barabensis griseus). GN=Name=PTDSS2; Synonyms=PSS2, PSSB; PE=2: Evidence at transcript level;
Pbr028028.1	1.17263	0.000544412	0.0046278	sp|Q9T048; Q1PE47|RecName: Full=Disease resistance protein At4g27190; OS=Arabidopsis thaliana (Mouse-ear cress). GN=OrderedLocusNames=At4g27190; ORFNames=T24A18.140; PE=2: Evidence at transcript level;
Pbr026878.1	1.17214	0.00369263	0.0210603	sp|O22193; F4ILG7|RecName: Full=U-box domain-containing protein 4;AltName: Full=Plant U-box protein 4; OS=Arabidopsis thaliana (Mouse-ear cress). GN=Name=PUB4; OrderedLocusNames=At2g23140; ORFNames=T20D16.23; PE=1: Evidence at protein level;
Pbr027167.1	1.17089	0.00391181	0.0220755	sp|Q9ZVM9|RecName: Full=Probable serine/threonine-protein kinase At1g54610; OS=Arabidopsis thaliana (Mouse-ear cress). GN=OrderedLocusNames=At1g54610; ORFNames=T22H22.5; PE=1: Evidence at protein level;
Pbr033421.1	1.16816	0.00115796	0.00842301	sp|P53569; Q3TXW5; Q3TYA8; Q3UWQ7|RecName: Full=CCAAT/enhancer-binding protein zeta;AltName: Full=CCAAT-box-binding transcription factor; OS=Mus musculus (Mouse). GN=Name=Cebpz; Synonyms=Cbf2, Cebpa-rs1; PE=1: Evidence at protein level;
Pbr011587.1	1.16552	5.72114e-08	2.04479e-06	sp: NA
Pbr016964.1	1.16192	1.12026e-11	9.08101e-10	sp: NA
Pbr033935.1	1.16077	0.00173475	0.0115761	sp: NA
Pbr026629.1	1.16036	1.01013e-11	8.36067e-10	sp|P09122|RecName: Full=DNA polymerase III subunit gamma/tau; OS=Bacillus subtilis (strain 168). GN=Name=dnaX; Synonyms=dnaH; OrderedLocusNames=BSU00190; PE=3: Inferred from homology;
Pbr012690.1	1.15965	2.19662e-06	4.82459e-05	sp|Q9C8Z4; F4JAY2; Q56X73|RecName: Full=Uncharacterized protein At3g06530; OS=Arabidopsis thaliana (Mouse-ear cress). GN=OrderedLocusNames=At3g06530; ORFNames=F5E6.14; PE=1: Evidence at protein level;
Pbr026364.1	1.15843	0.00583338	0.0302691	sp|Q91XL3; Q3U854|RecName: Full=UDP-glucuronic acid decarboxylase 1;AltName: Full=UDP-glucuronate decarboxylase 1; OS=Mus musculus (Mouse). GN=Name=Uxs1; PE=2: Evidence at transcript level;
Pbr040925.1	1.15797	3.32201e-05	0.000477528	sp: NA
Pbr033688.1	1.15655	0.011784	0.0521329	sp|Q9LJU2|RecName: Full=Protein disulfide-isomerase 5-3;AltName: Full=Protein disulfide-isomerase 12;AltName: Full=Protein disulfide-isomerase 8-1;Flags: Precursor; OS=Arabidopsis thaliana (Mouse-ear cress). GN=Name=PDIL5-3; Synonyms=PDI12, PDIL8-1; OrderedLocusNames=At3g20560;ORFNames=K10D20.9; PE=2: Evidence at transcript level;
Pbr031319.1	1.15539	1.75281e-13	1.90539e-11	sp|B0X1Q4|RecName: Full=O-glucosyltransferase rumi homolog;Flags: Precursor; OS=Culex quinquefasciatus (Southern house mosquito) (Culex pungens). GN=ORFNames=CPIJ013394; PE=3: Inferred from homology;
Pbr023508.1	1.15487	0.000170924	0.00183103	sp|B2V855|RecName: Full=Glutamyl-tRNA(Gln) amidotransferase subunit A {ECO:0000255|HAMAP-Rule:MF_00120}; OS=Sulfurihydrogenibium sp. (strain YO3AOP1). GN=Name=gatA {ECO:0000255|HAMAP-Rule:MF_00120};OrderedLocusNames=SYO3AOP1_0487; PE=3: Inferred from homology;
Pbr035188.1	1.15375	4.84901e-05	0.000651756	sp|Q66GP0; F4K3Q2|RecName: Full=BTB/POZ domain-containing protein At5g67385; OS=Arabidopsis thaliana (Mouse-ear cress). GN=OrderedLocusNames=At5g67385; ORFNames=K8K14; PE=1: Evidence at protein level;
Pbr036488.1	1.15216	0.0195828	0.0763029	sp|Q9LXA5|RecName: Full=L-type lectin-domain containing receptor kinase IX.1;Flags: Precursor; OS=Arabidopsis thaliana (Mouse-ear cress). GN=Name=LECRK91; OrderedLocusNames=At5g10530; ORFNames=F12B17.120; PE=2: Evidence at transcript level;
Pbr041967.2	1.15067	8.73945e-09	3.91186e-07	sp|O60100; Q9US72|RecName: Full=Probable importin subunit beta-4;AltName: Full=Importin-123;AltName: Full=Karyopherin subunit beta-4;AltName: Full=Karyopherin-123; OS=Schizosaccharomyces pombe (strain 972 / ATCC 24843) (Fission yeast). GN=Name=kap123; ORFNames=SPBC14F5.03c; PE=3: Inferred from homology;
Pbr008099.1	1.15015	1.22733e-06	2.96635e-05	sp|Q94KE2; Q94C89; Q9LUW1|RecName: Full=Protein TIME FOR COFFEE; OS=Arabidopsis thaliana (Mouse-ear cress). GN=Name=TIC; OrderedLocusNames=At3g22380; ORFNames=MCB17.12; PE=1: Evidence at protein level;
Pbr027892.1	1.14959	2.22556e-05	0.000341788	sp|Q9C5X4; Q84WP4; Q9SIP3|RecName: Full=Histone-lysine N-methyltransferase ATX1 {ECO:0000303|PubMed:12699618};AltName: Full=Protein SET DOMAIN GROUP 27 {ECO:0000303|PubMed:11691919};AltName: Full=Trithorax-homolog protein 1 {ECO:0000303|PubMed:11418242}; OS=Arabidopsis thaliana (Mouse-ear cress). GN=Name=ATX1 {ECO:0000303|PubMed:12699618};Synonyms=SDG27, SET27 {ECO:0000303|PubMed:11691919},TRX1 {…
Pbr002392.1	1.14866	0.00090103	0.00687178	sp|Q9SHJ3|RecName: Full=Callose synthase 7;AltName: Full=1,3-beta-glucan synthase;AltName: Full=Protein GLUCAN SYNTHASE-LIKE 7; OS=Arabidopsis thaliana (Mouse-ear cress). GN=Name=CALS7; Synonyms=GSL7; OrderedLocusNames=At1g06490;ORFNames=F12K11.17; PE=3: Inferred from homology;
Pbr039078.1	1.14819	0.00256569	0.0158892	sp|Q9SAK5; B9DFC9; Q94AW3|RecName: Full=Myb family transcription factor APL;AltName: Full=Protein ALTERED PHLOEM DEVELOPMENT; OS=Arabidopsis thaliana (Mouse-ear cress). GN=Name=APL; OrderedLocusNames=At1g79430; ORFNames=T8K14.15; PE=2: Evidence at transcript level;
Pbr035359.1	1.14674	0.0196751	0.0765614	sp|Q42602; Q9XIQ6|RecName: Full=Cytochrome P450 89A2;AltName: Full=ATH 6-1;AltName: Full=CYPLXXXIX; OS=Arabidopsis thaliana (Mouse-ear cress). GN=Name=CYP89A2; Synonyms=CYP89; OrderedLocusNames=At1g64900;ORFNames=F13O11.20; PE=2: Evidence at transcript level;
Pbr004537.1	1.14615	0.000105679	0.00123531	sp|Q9M0X5|RecName: Full=Cysteine-rich receptor-like protein kinase 25;Flags: Precursor; OS=Arabidopsis thaliana (Mouse-ear cress). GN=Name=CRK25; OrderedLocusNames=At4g05200; ORFNames=C17L7.120, C6L9.3; PE=3: Inferred from homology;
Pbr019415.1	1.14598	0.0284096	0.101048	sp|O80920|RecName: Full=Abscisic acid receptor PYL4;AltName: Full=ABI1-binding protein 2;AltName: Full=PYR1-like protein 4;AltName: Full=Regulatory components of ABA receptor 10; OS=Arabidopsis thaliana (Mouse-ear cress). GN=Name=PYL4; Synonyms=ABIP2, RCAR10; OrderedLocusNames=At2g38310;ORFNames=T19C21.20; PE=1: Evidence at protein level;
Pbr010751.1	1.14561	0.00221298	0.0141435	sp|Q0WQF7; Q39082; Q9SQI7; Q9SUY5|RecName: Full=Dihydrolipoyllysine-residue acetyltransferase component 1 of pyruvate dehydrogenase complex, mitochondrial;AltName: Full=Dihydrolipoamide S-acetyltransferase component 1 of pyruvate dehydrogenase complex;AltName: Full=Pyruvate dehydrogenase complex component E2 1;Flags: Precursor; OS=Arabidopsis thaliana (Mouse-ear cress). GN=Name=LTA3; OrderedLocus…
Pbr040325.2	1.14544	2.47997e-08	9.92175e-07	sp|O48902|RecName: Full=Malate dehydrogenase [NADP], chloroplastic;AltName: Full=NADP-MDH;Flags: Precursor; OS=Medicago sativa (Alfalfa). GN=Name=MDH1; Synonyms=P1MDH; PE=2: Evidence at transcript level;
Pbr001875.1	1.14535	0.00554323	0.0290641	sp: NA
Pbr000643.1	1.14399	0.00487945	0.0263812	sp|Q9ZVT9; Q7EAV1|RecName: Full=C2 and GRAM domain-containing protein At1g03370; OS=Arabidopsis thaliana (Mouse-ear cress). GN=OrderedLocusNames=At1g03370; ORFNames=F15K9.2; PE=2: Evidence at transcript level;
Pbr006180.1	1.14177	0.00143189	0.00995486	sp|Q9M069; O65675; P80829|RecName: Full=Glucan endo-1,3-beta-glucosidase 7;AltName: Full=(1->3)-beta-glucan endohydrolase 7;AltName: Full=Beta-1,3-endoglucanase 7;Flags: Precursor; OS=Arabidopsis thaliana (Mouse-ear cress). GN=OrderedLocusNames=At4g34480; ORFNames=T4L20.60; PE=1: Evidence at protein level;
Pbr018134.1	1.14115	9.19068e-08	3.11046e-06	sp: NA
Pbr003196.1	1.14086	2.76511e-05	0.000412301	sp: NA
Pbr032433.1	1.1397	0.0100755	0.0462034	sp|Q8H159; O80715; P59263; Q38875; Q9LDJ2; Q9LYW1; Q9M0W3; Q9M1P9;Q9S7X3|RecName: Full=Polyubiquitin 10;Contains: RecName: Full=Ubiquitin;Flags: Precursor; OS=Arabidopsis thaliana (Mouse-ear cress). GN=Name=UBQ10; OrderedLocusNames=At4g05320; ORFNames=C17L7.240; PE=1: Evidence at protein level;
Pbr013231.1	1.13879	3.02424e-07	8.76397e-06	sp|Q7XA72; Q9LI82|RecName: Full=ABC transporter G family member 21;AltName: Full=White-brown complex homolog protein 21; OS=Arabidopsis thaliana (Mouse-ear cress). GN=Name=ABCG21; Synonyms=WBC21; OrderedLocusNames=At3g25620;ORFNames=T5M7.6; PE=2: Evidence at transcript level;
Pbr009025.1	1.13781	0.0391958	0.128504	sp|Q2QLW3|RecName: Full=Deoxyhypusine hydroxylase-B {ECO:0000255|HAMAP-Rule:MF_03101};AltName: Full=Deoxyhypusine dioxygenase-B {ECO:0000255|HAMAP-Rule:MF_03101};AltName: Full=Deoxyhypusine monooxygenase-B {ECO:0000255|HAMAP-Rule:MF_03101}; OS=Oryza sativa subsp. japonica (Rice). GN=OrderedLocusNames=Os12g0626100, LOC_Os12g43100; PE=2: Evidence at transcript level;
Pbr012121.1	1.13697	0.00534153	0.0282958	sp|P37199|RecName: Full=Nuclear pore complex protein Nup155;AltName: Full=155 kDa nucleoporin;AltName: Full=Nucleoporin Nup155;AltName: Full=P140; OS=Rattus norvegicus (Rat). GN=Name=Nup155; PE=1: Evidence at protein level;
Pbr038613.1	1.13571	0.0390202	0.128053	sp: NA
Pbr026752.1	1.13556	0.00370242	0.0210958	sp: NA
Pbr006789.1	1.13492	4.86164e-05	0.000653083	sp|Q93ZY2; Q9SVE2|RecName: Full=Rop guanine nucleotide exchange factor 1;AltName: Full=Kinase partner protein-like;AltName: Full=Rho of plants guanine nucleotide exchange factor 1; OS=Arabidopsis thaliana (Mouse-ear cress). GN=Name=ROPGEF1; OrderedLocusNames=At4g38430; ORFNames=F22I13.200; PE=1: Evidence at protein level;
Pbr010724.1	1.13418	9.83056e-05	0.00116764	sp|Q9STN3; F4JFX7|RecName: Full=Putative transcription elongation factor SPT5 homolog 1; OS=Arabidopsis thaliana (Mouse-ear cress). GN=OrderedLocusNames=At4g08350; ORFNames=T28D5.40; PE=1: Evidence at protein level;
Pbr021057.1	1.13326	6.5478e-05	0.00083535	sp|Q9SYX2; Q0WUH3; Q56WP1; Q9SKE4; Q9SKE5|RecName: Full=Protein SUPPRESSOR OF PHYA-105 1; OS=Arabidopsis thaliana (Mouse-ear cress). GN=Name=SPA1; OrderedLocusNames=At2g46340/At2g46350;ORFNames=F11C10.3/F11C10.4; PE=1: Evidence at protein level;
Pbr038975.1	1.13136	1.3258e-05	0.000220708	sp|Q944G9; Q5XEU6; Q9SVJ6|RecName: Full=Probable fructose-bisphosphate aldolase 2, chloroplastic;Flags: Precursor; OS=Arabidopsis thaliana (Mouse-ear cress). GN=Name=FBA2; OrderedLocusNames=At4g38970; ORFNames=F19H22.70; PE=1: Evidence at protein level;
Pbr015165.1	1.13093	1.52427e-07	4.89198e-06	sp: NA
Pbr006912.1	1.13065	2.42211e-13	2.59705e-11	sp|P52407|RecName: Full=Glucan endo-1,3-beta-glucosidase, basic vacuolar isoform;AltName: Full=(1->3)-beta-glucan endohydrolase;AltName: Full=Beta-1,3-endoglucanase;Contains: RecName: Full=Glucan endo-1,3-beta-glucosidase minor form 3;Contains: RecName: Full=Glucan endo-1,3-beta-glucosidase minor form 2;Contains: RecName: Full=Glucan endo-1,3-beta-glucosidase minor form 1;Contains: RecName: Full=…
Pbr019683.1	1.13044	0.0302037	0.105818	sp|P42753; O49489; Q56XG2|RecName: Full=Cyclin-D3-1;AltName: Full=Cyclin-delta-3;AltName: Full=G1/S-specific cyclin-D3-1; OS=Arabidopsis thaliana (Mouse-ear cress). GN=Name=CYCD3-1; Synonyms=CYCD3; OrderedLocusNames=At4g34160;ORFNames=F28A23.80; PE=1: Evidence at protein level;
Pbr028198.2	1.12953	0.00901851	0.0424784	sp|O24466|RecName: Full=Ras-related protein RABE1a;AltName: Full=Ras-related protein Rab8B; OS=Arabidopsis thaliana (Mouse-ear cress). GN=Name=RABE1A; Synonyms=RAB8, RAB8B; OrderedLocusNames=At3g53610;ORFNames=F4P12.310; PE=1: Evidence at protein level;
Pbr005476.1	1.12903	4.36805e-07	1.19811e-05	sp: NA
Pbr010109.1	1.1278	0.00659972	0.0333078	sp|Q9T041; Q68VK4; Q84MA0|RecName: Full=Microtubule-associated protein TORTIFOLIA1;AltName: Full=Microtubule-associated protein SPIRAL2;AltName: Full=Protein CONVOLUTA; OS=Arabidopsis thaliana (Mouse-ear cress). GN=Name=TOR1; Synonyms=SPR2; OrderedLocusNames=At4g27060;ORFNames=T24A18.10; PE=1: Evidence at protein level;
Pbr010582.1	1.12717	3.29457e-17	5.79968e-15	sp|Q94JM3; O23671; Q56YL7; Q56YP4; Q56YR7; Q9C5W5; Q9FIT6|RecName: Full=Auxin response factor 2;AltName: Full=ARF1-binding protein;AltName: Full=Protein MEGAINTEGUMENTA; OS=Arabidopsis thaliana (Mouse-ear cress). GN=Name=ARF2; Synonyms=MNT; OrderedLocusNames=At5g62000;ORFNames=MTG10.3; PE=1: Evidence at protein level;
Pbr018598.1	1.1268	4.92886e-07	1.33029e-05	sp|Q9SSE8|RecName: Full=Probable glycosyltransferase At3g07620; OS=Arabidopsis thaliana (Mouse-ear cress). GN=OrderedLocusNames=At3g07620; ORFNames=MLP3.7; PE=3: Inferred from homology;
Pbr016378.1	1.12651	2.93072e-11	2.1604e-09	sp: NA
Pbr034534.1	1.12528	0.00463276	0.0252851	sp|Q9XF67; Q9LZ74|RecName: Full=3-phosphoinositide-dependent protein kinase 1; OS=Arabidopsis thaliana (Mouse-ear cress). GN=Name=PDPK1; Synonyms=PDK1; OrderedLocusNames=At5g04510;ORFNames=T32M21.110; PE=1: Evidence at protein level;
Pbr033818.1	1.1235	0.00304815	0.0181391	sp: NA
Pbr009726.1	1.12338	0.000168443	0.00180938	sp|O60306; A0JP17; A5YKK3; Q2YDX9; Q6IRU8; Q6PIC8|RecName: Full=Intron-binding protein aquarius;AltName: Full=Intron-binding protein of 160 kDa; OS=Homo sapiens (Human). GN=Name=AQR; Synonyms=KIAA0560; PE=1: Evidence at protein level;
Pbr018126.1	1.12332	1.95898e-06	4.36359e-05	sp|Q339N5; Q7PC72; Q8LMB4; Q8W1N3|RecName: Full=Cellulose synthase-like protein H1;AltName: Full=OsCslH1; OS=Oryza sativa subsp. japonica (Rice). GN=Name=CSLH1; OrderedLocusNames=Os10g0341700, LOC_Os10g20090;ORFNames=OSJNBa0035F15.9; PE=2: Evidence at transcript level;
Pbr010237.1	1.1219	2.78957e-06	5.88054e-05	sp|Q9LYN8; C0LGS9; Q8GSM5|RecName: Full=Leucine-rich repeat receptor protein kinase EMS1 {ECO:0000305};AltName: Full=Protein EXCESS MICROSPOROCYTES 1 {ECO:0000303|PubMed:12154130};AltName: Full=Protein EXTRA SPOROGENOUS CELLS {ECO:0000303|PubMed:12401166};Flags: Precursor; OS=Arabidopsis thaliana (Mouse-ear cress). GN=Name=EMS1 {ECO:0000303|PubMed:12154130};Synonyms=ESP, EXS {ECO:0000303|PubMed:1…
Pbr024288.1	1.12021	0.0308682	0.107524	sp|O49543|RecName: Full=Cysteine desulfurase, mitochondrial;AltName: Full=NIFS homolog 1 {ECO:0000303|Ref.1};AltName: Full=Protein AtMtNifS;Flags: Precursor; OS=Arabidopsis thaliana (Mouse-ear cress). GN=Name=NIFS1 {ECO:0000303|Ref.1};Synonyms=MtNIFS1, NIFS, NSF1 {ECO:0000303|PubMed:17417719};OrderedLocusNames=At5g65720 {ECO:0000312|TAIR:AT5G65720};ORFNames=F6H11.150 {ECO:0000312|EMBL:CAA16686.1}…
Pbr000692.1	1.11927	3.5956e-05	0.000506065	sp: NA
Pbr007785.1	1.11833	0.000631946	0.00520859	sp|Q9SP32; Q9FDY6; Q9MAN0|RecName: Full=Endoribonuclease Dicer homolog 1;AltName: Full=Dicer-like protein 1;AltName: Full=Protein ABNORMAL SUSPENSOR 1;AltName: Full=Protein CARPEL FACTORY;AltName: Full=Protein SHORT INTEGUMENTS 1;AltName: Full=Protein SUSPENSOR 1; OS=Arabidopsis thaliana (Mouse-ear cress). GN=Name=DCL1; Synonyms=ASU1, CAF SIN1, SUS1; OrderedLocusNames=At1g01040;ORFNames=T25K16.4;…
Pbr033319.2	1.11633	1.78626e-10	1.13882e-08	sp: NA
Pbr013252.2	1.11282	2.911e-09	1.45482e-07	sp|Q0V7R1; Q8GW28; Q8LFL7; Q9FX71|RecName: Full=Probable galacturonosyltransferase-like 3; OS=Arabidopsis thaliana (Mouse-ear cress). GN=Name=GATL3; OrderedLocusNames=At1g13250; ORFNames=T6J4.1, T6J4.2; PE=2: Evidence at transcript level;
Pbr017301.1	1.11262	8.43294e-07	2.14128e-05	sp|Q7XA40; Q7XA25|RecName: Full=Putative disease resistance protein RGA3;AltName: Full=Blight resistance protein B149;AltName: Full=RGA1-blb; OS=Solanum bulbocastanum (Wild potato). GN=Name=RGA3; Synonyms=177O13.36, CB3A14.6; PE=2: Evidence at transcript level;
Pbr037159.1	1.11175	1.09221e-06	2.68098e-05	sp|Q5F389|RecName: Full=WW domain-containing oxidoreductase; OS=Gallus gallus (Chicken). GN=Name=WWOX; ORFNames=RCJMB04_28b1; PE=2: Evidence at transcript level;
Pbr006955.1	1.11111	0.00415137	0.0231287	sp: NA
Pbr031449.1	1.10706	8.39128e-07	2.13529e-05	sp|Q9M8R7; Q2V3Z1; Q8SBC3; Q8W4L2|RecName: Full=Probable protein phosphatase 2C 33;AltName: Full=AtPPC6;1; OS=Arabidopsis thaliana (Mouse-ear cress). GN=Name=PPC6-1; OrderedLocusNames=At3g02750; ORFNames=F13E7.31; PE=1: Evidence at protein level;
Pbr036330.1	1.10329	0.00992492	0.045655	sp|Q9FS16; Q9FS14; Q9LMP2|RecName: Full=Extensin-3;Flags: Precursor; OS=Arabidopsis thaliana (Mouse-ear cress). GN=Name=EXT3; Synonyms=EXT5; OrderedLocusNames=At1g21310;ORFNames=F16F4.4; PE=2: Evidence at transcript level;
Pbr033999.1	1.10205	4.46735e-05	0.000610193	sp: NA
Pbr026117.1	1.10138	0.00703346	0.034991	sp: NA
Pbr007214.1	1.10123	6.57722e-06	0.000121686	sp|Q6PGY5|RecName: Full=DnaJ homolog subfamily C member 21;AltName: Full=DnaJ homolog subfamily A member 5; OS=Danio rerio (Zebrafish) (Brachydanio rerio). GN=Name=dnajc21; Synonyms=dnaja5; ORFNames=zgc:63563; PE=2: Evidence at transcript level;
Pbr021939.1	1.10113	6.34169e-08	2.23609e-06	sp|Q8L899|RecName: Full=Systemin receptor SR160;AltName: Full=Brassinosteroid LRR receptor kinase;Flags: Precursor; OS=Solanum peruvianum (Peruvian tomato) (Lycopersicon peruvianum). GN= PE=1: Evidence at protein level;
Pbr027430.1	1.10042	1.07164e-11	8.747e-10	sp|Q766C3|RecName: Full=Aspartic proteinase nepenthesin-1;AltName: Full=Nepenthesin-I;Flags: Precursor; OS=Nepenthes gracilis (Slender pitcher plant). GN=Name=nep1; PE=1: Evidence at protein level;
Pbr016811.1	1.10027	2.14419e-08	8.79641e-07	sp|Q9SJQ6; Q7Y1X6|RecName: Full=Protein ROS1;AltName: Full=DEMETER-like protein 1;AltName: Full=Repressor of silencing 1; OS=Arabidopsis thaliana (Mouse-ear cress). GN=Name=ROS1; Synonyms=DML1; OrderedLocusNames=At2g36490;ORFNames=F1O11.12; PE=1: Evidence at protein level;
Pbr022208.1	1.10017	4.90765e-08	1.78377e-06	sp|Q8L6J3; Q8L6J7|RecName: Full=DNA-directed RNA polymerase 2B, chloroplastic/mitochondrial;AltName: Full=NictaRpoT2-tom;AltName: Full=T7 bacteriophage-type single subunit RNA polymerase 2B;Flags: Precursor; OS=Nicotiana tabacum (Common tobacco). GN=Name=RPOT2-TOM; PE=2: Evidence at transcript level;
Pbr019679.1	1.09904	7.48406e-11	5.08765e-09	sp|O95239; B2R7V5; D3DVU4; Q86TN3; Q86XX7; Q9NNY6; Q9NY24; Q9UMW3|RecName: Full=Chromosome-associated kinesin KIF4A;AltName: Full=Chromokinesin-A; OS=Homo sapiens (Human). GN=Name=KIF4A; Synonyms=KIF4; PE=1: Evidence at protein level;
Pbr024877.1	1.09789	0.000134944	0.00150292	sp: NA
Pbr033545.1	1.09769	0.0174658	0.0700801	sp|Q9ZWJ3; C0Z2M0; Q8W4G1|RecName: Full=UDP-glycosyltransferase 85A2; OS=Arabidopsis thaliana (Mouse-ear cress). GN=Name=UGT85A2; OrderedLocusNames=At1g22360; ORFNames=T16E15.3; PE=2: Evidence at transcript level;
Pbr012293.1	1.09758	0.000564919	0.00476605	sp: NA
Pbr008035.1	1.09735	0.000309501	0.00294882	sp|O04933|RecName: Full=Probable sucrose-phosphate synthase 2;AltName: Full=UDP-glucose-fructose-phosphate glucosyltransferase 2; OS=Craterostigma plantagineum (Blue gem) (Torenia plantagineum). GN=Name=SPS2; PE=2: Evidence at transcript level;
Pbr022584.1	1.09679	0.0299202	0.105075	sp|Q5VRH9; Q5VRH8|RecName: Full=U-box domain-containing protein 12;AltName: Full=Plant U-box protein 12; OS=Oryza sativa subsp. japonica (Rice). GN=Name=PUB12; OrderedLocusNames=Os06g0102700, LOC_Os06g01304;ORFNames=OSJNBa0075G19.19-1; PE=2: Evidence at transcript level;
Pbr016904.1	1.09672	1.01936e-11	8.40762e-10	sp: NA
Pbr037653.1	1.09645	0.00918294	0.0429839	sp|Q8GYD9; Q94KS1; Q9LR48|RecName: Full=Probable RNA helicase SDE3;AltName: Full=Silencing defective protein 3; OS=Arabidopsis thaliana (Mouse-ear cress). GN=Name=SDE3; OrderedLocusNames=At1g05460; ORFNames=T25N20.11, T25N20.26; PE=1: Evidence at protein level;
Pbr033166.1	1.09612	0.0154176	0.0638046	sp: NA
Pbr002185.1	1.0954	1.59208e-06	3.69277e-05	sp|Q9LSF8; F4J8Y2|RecName: Full=Cytochrome P450 82G1; OS=Arabidopsis thaliana (Mouse-ear cress). GN=Name=CYP82G1; OrderedLocusNames=At3g25180; ORFNames=MJL12.5; PE=1: Evidence at protein level;
Pbr034707.1	1.09504	0.00482651	0.026137	sp: NA
Pbr018609.1	1.09484	2.72e-09	1.36835e-07	sp|Q9FIJ0; O81212|RecName: Full=Respiratory burst oxidase homolog protein D;AltName: Full=NADPH oxidase RBOHD; OS=Arabidopsis thaliana (Mouse-ear cress). GN=Name=RBOHD; OrderedLocusNames=At5g47910; ORFNames=MCA23.25; PE=1: Evidence at protein level;
Pbr025135.1	1.0946	0.00262998	0.0162108	sp|Q8IDX6|RecName: Full=Reticulocyte-binding protein 2 homolog a {ECO:0000312|EMBL:CAD52492.1}; OS=Plasmodium falciparum (isolate 3D7). GN=ORFNames=PF13_0198; PE=3: Inferred from homology;
Pbr017336.1	1.09378	0.00379524	0.021531	sp: NA
Pbr019789.1	1.0936	0.000145599	0.00159969	sp|Q6NKN9; O80604; Q0WL61; Q0WNX7|RecName: Full=Transcription factor bHLH74;AltName: Full=Basic helix-loop-helix protein 74;AltName: Full=Protein ACTIVATOR FOR CELL ELONGATION 2;AltName: Full=Transcription factor EN 90;AltName: Full=bHLH transcription factor bHLH074; OS=Arabidopsis thaliana (Mouse-ear cress). GN=Name=BHLH74; Synonyms=ACE2, EN90; OrderedLocusNames=At1g10120;ORFNames=T27I1.15; PE=1…
Pbr035380.1	1.09302	3.29123e-07	9.44487e-06	sp|Q5E9Q1|RecName: Full=Protein O-glucosyltransferase 1;AltName: Full=CAP10-like 46 kDa protein;AltName: Full=KTEL motif-containing protein 1;AltName: Full=O-glucosyltransferase Rumi homolog;AltName: Full=Protein O-xylosyltransferase;Flags: Precursor; OS=Bos taurus (Bovine). GN=Name=POGLUT1; Synonyms=CLP46, KTELC1; PE=2: Evidence at transcript level;
Pbr036362.1	1.09227	0.0277297	0.0992138	sp|Q9FI00|RecName: Full=MLO-like protein 11; OS=Arabidopsis thaliana (Mouse-ear cress). GN=Name=MLO11; OrderedLocusNames=At5g53760; ORFNames=MGN6.12; PE=2: Evidence at transcript level;
Pbr022849.1	1.09197	0.000117934	0.00134169	sp|Q9SVM0|RecName: Full=BTB/POZ domain-containing protein At3g50780; OS=Arabidopsis thaliana (Mouse-ear cress). GN=OrderedLocusNames=At3g50780; ORFNames=F18B3.60; PE=2: Evidence at transcript level;
Pbr013471.2	1.09176	0.00147705	0.0102027	sp|Q8L844; Q9FGZ8|RecName: Full=Pentatricopeptide repeat-containing protein At5g42310, mitochondrial;Flags: Precursor; OS=Arabidopsis thaliana (Mouse-ear cress). GN=OrderedLocusNames=At5g42310; ORFNames=K5J14.11; PE=2: Evidence at transcript level;
Pbr024311.1	1.08953	0.000288449	0.00279434	sp|Q8LF99; O49542; Q93ZF8|RecName: Full=Probable xyloglucan endotransglucosylase/hydrolase protein 6;Flags: Precursor; OS=Arabidopsis thaliana (Mouse-ear cress). GN=Name=XTH6; Synonyms=XTR10; OrderedLocusNames=At5g65730;ORFNames=MPA24.8; PE=2: Evidence at transcript level;
Pbr003375.1	1.08745	8.04101e-09	3.62676e-07	sp|O00410; B4DZA0; O15257; Q5T578; Q86XC7|RecName: Full=Importin-5;AltName: Full=Importin subunit beta-3;AltName: Full=Karyopherin beta-3;AltName: Full=Ran-binding protein 5; OS=Homo sapiens (Human). GN=Name=IPO5; Synonyms=KPNB3, RANBP5; PE=1: Evidence at protein level;
Pbr006459.1	1.08745	9.24662e-12	7.70737e-10	sp: NA
Pbr008766.1	1.08696	0.00105724	0.00782931	sp|Q9SGP2|RecName: Full=Receptor-like protein kinase HSL1;AltName: Full=Protein HAESA-LIKE1;Flags: Precursor; OS=Arabidopsis thaliana (Mouse-ear cress). GN=Name=HSL1; OrderedLocusNames=At1g28440; ORFNames=F3M18.12; PE=2: Evidence at transcript level;
Pbr020817.1	1.08557	9.47578e-06	0.000165451	sp|Q9SNC3|RecName: Full=Fasciclin-like arabinogalactan protein 4;AltName: Full=Protein SALT OVERLY SENSITIVE 5;Flags: Precursor; OS=Arabidopsis thaliana (Mouse-ear cress). GN=Name=FLA4; Synonyms=SOS5; OrderedLocusNames=At3g46550;ORFNames=F12A12.70; PE=1: Evidence at protein level;
Pbr030745.1	1.08527	0.0408589	0.132557	sp|Q9FJ90|RecName: Full=Ethylene-responsive transcription factor ERF025; OS=Arabidopsis thaliana (Mouse-ear cress). GN=Name=ERF025; OrderedLocusNames=At5g52020; ORFNames=MSG15.10; PE=2: Evidence at transcript level;
Pbr037322.1	1.08415	0.000659721	0.0053867	sp|P34881; Q0WLP5; Q0WPP9; Q5C994|RecName: Full=DNA (cytosine-5)-methyltransferase 1;AltName: Full=DNA methyltransferase 01;AltName: Full=DNA methyltransferase 2;AltName: Full=DNA methyltransferase AthI;AltName: Full=DNA methyltransferase DDM2;AltName: Full=Protein DECREASED DNA METHYLATION 2; OS=Arabidopsis thaliana (Mouse-ear cress). GN=Name=DMT1; Synonyms=ATHIM, DDM2, DMT01, MET1, MET2;Ordered…
Pbr032245.1	1.08375	6.03659e-12	5.15931e-10	sp: NA
Pbr000492.1	1.08263	0.000372698	0.00344227	sp|Q6AWX6; O22968; Q56WS5; Q5XPJ7; Q84WP7|RecName: Full=Protein SCAR1;AltName: Full=Protein WAVE1; OS=Arabidopsis thaliana (Mouse-ear cress). GN=Name=SCAR1; OrderedLocusNames=At2g34150; ORFNames=T14G11.27; PE=1: Evidence at protein level;
Pbr009965.1	1.07896	5.55267e-05	0.000727274	sp|Q9LUD7|RecName: Full=Putative callose synthase 8;AltName: Full=1,3-beta-glucan synthase;AltName: Full=Protein GLUCAN SYNTHASE-LIKE 4; OS=Arabidopsis thaliana (Mouse-ear cress). GN=Name=CALS8; Synonyms=GSL4; OrderedLocusNames=At3g14570;ORFNames=MIE1.7; PE=2: Evidence at transcript level;
Pbr034131.1	1.0783	0.0253045	0.0927473	sp: NA
Pbr028013.1	1.07618	0.00979145	0.0451732	sp: NA
Pbr002705.1	1.07584	0.000260403	0.00256264	sp|Q9LX31; Q8VZR4|RecName: Full=Tetrapyrrole-binding protein, chloroplastic;AltName: Full=Genomes uncoupled 4;Flags: Precursor; OS=Arabidopsis thaliana (Mouse-ear cress). GN=Name=GUN4; OrderedLocusNames=At3g59400; ORFNames=F25L23_260; PE=1: Evidence at protein level;
Pbr000344.1	1.07448	0.00095728	0.00721677	sp: NA
Pbr029951.1	1.0738	0.00789081	0.0383786	sp|Q9M202; Q8GX74|RecName: Full=Zinc finger protein ZAT9; OS=Arabidopsis thaliana (Mouse-ear cress). GN=Name=ZAT9; OrderedLocusNames=At3g60580; ORFNames=T8B10.240; PE=2: Evidence at transcript level;
Pbr039557.1	1.07178	5.77261e-25	2.12766e-22	sp|Q9ASX9; Q681I6; Q9FXG5|RecName: Full=Transcription factor bHLH144;AltName: Full=Basic helix-loop-helix protein 144;AltName: Full=Transcription factor EN 130;AltName: Full=bHLH transcription factor bHLH144; OS=Arabidopsis thaliana (Mouse-ear cress). GN=Name=BHLH144; Synonyms=EN130; OrderedLocusNames=At1g29950;ORFNames=F1N18.24, T1P2.2; PE=1: Evidence at protein level;
Pbr013197.1	1.07144	7.76019e-09	3.51354e-07	sp|Q93Y94; Q8L6K0; Q948R5|RecName: Full=DNA-directed RNA polymerase 1, mitochondrial;AltName: Full=NsRpoT-A;AltName: Full=T7 bacteriophage-type single subunit RNA polymerase 1;Flags: Precursor; OS=Nicotiana sylvestris (Wood tobacco) (South American tobacco). GN=Name=RPOT1; Synonyms=RPOT-A; PE=2: Evidence at transcript level;
Pbr017797.1	1.07109	0.00253728	0.0157505	sp|Q9LLL8; O81324|RecName: Full=Subtilisin-like protease SBT4.14 {ECO:0000303|PubMed:16193095};AltName: Full=Cucumisin-like protein;AltName: Full=Subtilase subfamily 4 member 14 {ECO:0000303|PubMed:16193095};AltName: Full=Xylem serine proteinase 1 {ECO:0000303|PubMed:10889267};Flags: Precursor; OS=Arabidopsis thaliana (Mouse-ear cress). GN=Name=SBT4.14 {ECO:0000303|PubMed:16193095};Synonyms=XSP1 …
Pbr041767.1	1.07093	0.000180642	0.00191341	sp|Q9SG96; Q0WSF0|RecName: Full=RING-H2 finger protein ATL72; OS=Arabidopsis thaliana (Mouse-ear cress). GN=Name=ATL72; OrderedLocusNames=At3g10910; ORFNames=T7M13.1; PE=2: Evidence at transcript level;
Pbr040736.1	1.06962	0.00528264	0.0280848	sp|Q40392|RecName: Full=TMV resistance protein N; OS=Nicotiana glutinosa (Tobacco). GN=Name=N; PE=1: Evidence at protein level;
Pbr023435.1	1.06715	0.0255705	0.0933574	sp|O48963|RecName: Full=Phototropin-1;AltName: Full=Non-phototropic hypocotyl protein 1;AltName: Full=Root phototropism protein 1; OS=Arabidopsis thaliana (Mouse-ear cress). GN=Name=PHOT1; Synonyms=JK224, NPH1, RPT1; OrderedLocusNames=At3g45780;ORFNames=T6D9_110; PE=1: Evidence at protein level;
Pbr039077.1	1.06695	0.000694666	0.00560605	sp|Q93ZL5; Q5XF25; Q9FK95|RecName: Full=Cyclic dof factor 2;AltName: Full=Dof zinc finger protein DOF5.2; OS=Arabidopsis thaliana (Mouse-ear cress). GN=Name=CDF2; Synonyms=DOF5.2; OrderedLocusNames=At5g39660;ORFNames=MIJ24.16; PE=1: Evidence at protein level;
Pbr036237.1	1.06636	0.0011705	0.00849569	sp|C0LGI2; Q9FXD7|RecName: Full=Probable LRR receptor-like serine/threonine-protein kinase At1g67720;Flags: Precursor; OS=Arabidopsis thaliana (Mouse-ear cress). GN=OrderedLocusNames=At1g67720; ORFNames=F12A21.30; PE=2: Evidence at transcript level;
Pbr018353.1	1.06498	3.09531e-06	6.38947e-05	sp|Q8LL04; O22804|RecName: Full=RNA polymerase II C-terminal domain phosphatase-like 3;AltName: Full=Carboxyl-terminal phosphatase-like 3; OS=Arabidopsis thaliana (Mouse-ear cress). GN=Name=CPL3; OrderedLocusNames=At2g33540; ORFNames=F4P9.31; PE=1: Evidence at protein level;
Pbr013505.1	1.06487	0.00238329	0.0149838	sp: NA
Pbr032032.1	1.06354	1.98354e-05	0.000310482	sp: NA
Pbr000136.1	1.06327	3.23027e-12	2.93073e-10	sp|P92980; C0Z2S3; O48887; Q38948; Q8LAV2|RecName: Full=5'-adenylylsulfate reductase 3, chloroplastic;AltName: Full=3'-phosphoadenosine-5'-phosphosulfate reductase homolog 26;AltName: Full=Adenosine 5'-phosphosulfate 5'-adenylylsulfate sulfotransferase 3;AltName: Full=Thioredoxin-independent APS reductase 3;Flags: Precursor; OS=Arabidopsis thaliana (Mouse-ear cress). GN=Name=APR3; Synonyms=PRH26;…
Pbr009639.1	1.06284	7.61512e-06	0.00013765	sp|P43298; C0LGH9; Q84R13|RecName: Full=Receptor protein kinase TMK1 {ECO:0000303|PubMed:1332795};AltName: Full=BARK1-like kinase 1 {ECO:0000303|PubMed:23921992};AltName: Full=Transmembrane kinase 1 {ECO:0000303|PubMed:1332795};Flags: Precursor; OS=Arabidopsis thaliana (Mouse-ear cress). GN=Name=TMK1 {ECO:0000303|PubMed:1332795};Synonyms=BLK1 {ECO:0000303|PubMed:23921992};OrderedLocusNames=At1g66…
Pbr030323.1	1.06122	0.000450126	0.00397832	sp|Q9SJJ3|RecName: Full=BEL1-like homeodomain protein 8;AltName: Full=Protein POUND-FOOLISH; OS=Arabidopsis thaliana (Mouse-ear cress). GN=Name=BLH8; Synonyms=PNF; OrderedLocusNames=At2g27990; ORFNames=T1E2.9; PE=1: Evidence at protein level;
Pbr021250.1	1.06119	4.06311e-08	1.50745e-06	sp|Q8BTI8; E9QNB0; Q3TBY5; Q569P9; Q80U37; Q8K383|RecName: Full=Serine/arginine repetitive matrix protein 2; OS=Mus musculus (Mouse). GN=Name=Srrm2; Synonyms=Kiaa0324; PE=1: Evidence at protein level;
Pbr025091.1	1.06097	5.24286e-07	1.40538e-05	sp|Q9FKZ1|RecName: Full=Probable disease resistance protein At5g66900; OS=Arabidopsis thaliana (Mouse-ear cress). GN=OrderedLocusNames=At5g66900; ORFNames=MUD21.16; PE=3: Inferred from homology;
Pbr025851.1	1.06042	0.0178322	0.071187	sp: NA
Pbr019078.1	1.05891	0.00619365	0.0317062	sp|Q76E23; Q0WVG9; Q9LKQ7; Q9LY39; Q9M4Q5|RecName: Full=Eukaryotic translation initiation factor 4G;AltName: Full=Protein cucumovirus multiplication 2;AltName: Full=Protein synthesis initiation factor 4G; OS=Arabidopsis thaliana (Mouse-ear cress). GN=Name=EIF4G; Synonyms=CUM2; OrderedLocusNames=At3g60240;ORFNames=F27H5_30; PE=1: Evidence at protein level;
Pbr038343.1	1.0582	1.24203e-08	5.38571e-07	sp|Q6KCD5; Q6KC78; Q7TNS4; Q8BKV4; Q8CES9; Q9CUC6|RecName: Full=Nipped-B-like protein;AltName: Full=Delangin homolog;AltName: Full=SCC2 homolog; OS=Mus musculus (Mouse). GN=Name=Nipbl; PE=1: Evidence at protein level;
Pbr012102.1	1.05793	5.68102e-09	2.64841e-07	sp|Q9W1X7; A2RVE3|RecName: Full=Mediator of RNA polymerase II transcription subunit 23;AltName: Full=Mediator complex subunit 23;AltName: Full=dSUR2;AltName: Full=dTRAP150; OS=Drosophila melanogaster (Fruit fly). GN=Name=MED23; Synonyms=Trap150; ORFNames=CG3695; PE=1: Evidence at protein level;
Pbr037691.1	1.05656	1.63504e-06	3.75916e-05	sp: NA
Pbr018555.1	1.05644	7.65278e-05	0.000949399	sp|Q8LEB6|RecName: Full=Probable receptor-like protein kinase At5g18500; OS=Arabidopsis thaliana (Mouse-ear cress). GN=OrderedLocusNames=At5g18500; ORFNames=T28N17.1; PE=2: Evidence at transcript level;
Pbr005707.1	1.05634	6.9133e-15	9.37229e-13	sp|Q9STK9; Q304B3|RecName: Full=Cytochrome P450 71A24; OS=Arabidopsis thaliana (Mouse-ear cress). GN=Name=CYP71A24; OrderedLocusNames=At3g48290; ORFNames=T29H11.190; PE=2: Evidence at transcript level;
Pbr040716.4	1.05462	0.0332989	0.11404	sp: NA
Pbr002822.3	1.05387	0.0383625	0.126476	sp|O23530|RecName: Full=Protein SUPPRESSOR OF npr1-1, CONSTITUTIVE 1;AltName: Full=Disease resistance RPP5-like protein; OS=Arabidopsis thaliana (Mouse-ear cress). GN=Name=SNC1; Synonyms=BAL; OrderedLocusNames=At4g16890;ORFNames=dl4475c, FCAALL.51; PE=1: Evidence at protein level;
Pbr021334.1	1.05262	0.000120976	0.00136803	sp: NA
Pbr028976.1	1.05185	0.000821734	0.00638468	sp|O82598; A0MF47; Q1PEC5|RecName: Full=Aquaporin TIP1-3;AltName: Full=Gamma-tonoplast intrinsic protein 3;AltName: Full=Tonoplast intrinsic protein 1-3;Contains: RecName: Full=Aquaporin TIP1-3, N-terminally processed; OS=Arabidopsis thaliana (Mouse-ear cress). GN=Name=TIP1-3; OrderedLocusNames=At4g01470; ORFNames=F11O4.1; PE=1: Evidence at protein level;
Pbr020340.1	1.05158	1.40423e-05	0.000232452	sp|Q8VHK9; G3X8Y4; Q6ZPP7; Q9CSE8|RecName: Full=ATP-dependent RNA helicase DHX36;AltName: Full=DEAH box protein 36;AltName: Full=MLE-like protein 1;AltName: Full=RNA helicase associated with AU-rich element ARE; OS=Mus musculus (Mouse). GN=Name=Dhx36; Synonyms=Ddx36, Kiaa1488, Mlel1; PE=1: Evidence at protein level;
Pbr020732.1	1.05141	0.00804312	0.0389667	sp|A0JNJ3|RecName: Full=Spartin; OS=Bos taurus (Bovine). GN=Name=SPG20; PE=2: Evidence at transcript level;
Pbr014689.1	1.04821	3.22508e-06	6.59241e-05	sp: NA
Pbr013901.1	1.04794	0.0126462	0.0550591	sp: NA
Pbr042161.1	1.0479	0.00112388	0.00823842	sp: NA
Pbr029001.1	1.0476	0.00298828	0.0178593	sp: NA
Pbr018445.1	1.04685	6.96665e-07	1.80391e-05	sp|Q76E23; Q0WVG9; Q9LKQ7; Q9LY39; Q9M4Q5|RecName: Full=Eukaryotic translation initiation factor 4G;AltName: Full=Protein cucumovirus multiplication 2;AltName: Full=Protein synthesis initiation factor 4G; OS=Arabidopsis thaliana (Mouse-ear cress). GN=Name=EIF4G; Synonyms=CUM2; OrderedLocusNames=At3g60240;ORFNames=F27H5_30; PE=1: Evidence at protein level;
Pbr003782.1	1.04566	2.76195e-08	1.08406e-06	sp|Q06915|RecName: Full=Probable glucan endo-1,3-beta-glucosidase A6;AltName: Full=(1->3)-beta-glucan endohydrolase;AltName: Full=Anther-specific protein A6;AltName: Full=Beta-1,3-endoglucanase;Flags: Precursor; OS=Arabidopsis thaliana (Mouse-ear cress). GN=Name=A6; OrderedLocusNames=At4g14080; ORFNames=dl3080c; PE=2: Evidence at transcript level;
Pbr020256.1	1.0447	0.0202247	0.0782612	sp|Q9LS39; A8MSA8; Q8RWF7|RecName: Full=Carbon catabolite repressor protein 4 homolog 3; OS=Arabidopsis thaliana (Mouse-ear cress). GN=Name=CCR4-3; OrderedLocusNames=At3g18500; ORFNames=MYF24.23; PE=2: Evidence at transcript level;
Pbr018059.1	1.04417	0.000187193	0.00196985	sp|O23372; Q0WVL9|RecName: Full=Histone-lysine N-methyltransferase ATXR3 {ECO:0000305};AltName: Full=Protein SET DOMAIN GROUP 2;AltName: Full=Trithorax-related protein 3; OS=Arabidopsis thaliana (Mouse-ear cress). GN=Name=ATXR3; Synonyms=SDG2, SET2; OrderedLocusNames=At4g15180;ORFNames=dl3635w, FCAALL.214; PE=2: Evidence at transcript level;
Pbr031900.1	1.04339	0.00778568	0.0379691	sp|A8MRC7; O23050|RecName: Full=Probable beta-1,3-galactosyltransferase 2; OS=Arabidopsis thaliana (Mouse-ear cress). GN=Name=B3GALT2; OrderedLocusNames=At1g05170; ORFNames=YUP8H12.22; PE=2: Evidence at transcript level;
Pbr030417.1	1.04326	2.2768e-07	6.89442e-06	sp|Q29GR8|RecName: Full=Moesin/ezrin/radixin homolog 1 {ECO:0000250|UniProtKB:P46150}; OS=Drosophila pseudoobscura pseudoobscura (Fruit fly). GN=Name=Moe {ECO:0000250|UniProtKB:P46150}; ORFNames=GA10507; PE=3: Inferred from homology;
Pbr004249.3	1.04296	1.2463e-13	1.38023e-11	sp|Q9SGP2|RecName: Full=Receptor-like protein kinase HSL1;AltName: Full=Protein HAESA-LIKE1;Flags: Precursor; OS=Arabidopsis thaliana (Mouse-ear cress). GN=Name=HSL1; OrderedLocusNames=At1g28440; ORFNames=F3M18.12; PE=2: Evidence at transcript level;
Pbr035479.1	1.04219	0.0189716	0.0745868	sp|Q42510; Q38883; Q56ZY3|RecName: Full=ARF guanine-nucleotide exchange factor GNOM;AltName: Full=Pattern formation protein EMB30;AltName: Full=Protein EMBRYO DEFECTIVE 30;AltName: Full=Protein MIZU-KUSSEI2;AltName: Full=Protein VASCULAR NETWORK 7; OS=Arabidopsis thaliana (Mouse-ear cress). GN=Name=GN; Synonyms=EMB30, GBF3, MIZ2, VAN7;OrderedLocusNames=At1g13980; ORFNames=F16A14.20, F7A19.7; PE=1…
Pbr007708.1	1.04147	0.00548844	0.028846	sp: NA
Pbr003398.1	1.04089	4.72606e-05	0.000638505	sp|Q40863|RecName: Full=Embryogenesis-associated protein EMB8; OS=Picea glauca (White spruce) (Pinus glauca). GN=Name=EMB8; PE=2: Evidence at transcript level;
Pbr018850.1	1.03938	0.00223945	0.0142658	sp|P11432|RecName: Full=Early light-induced protein, chloroplastic;Flags: Precursor; OS=Pisum sativum (Garden pea). GN= PE=2: Evidence at transcript level;
Pbr040874.1	1.03798	0.000418393	0.00375694	sp|Q42059; Q8H160; Q9C7W3|RecName: Full=Endoglucanase 6;AltName: Full=Endo-1,4-beta glucanase 6;Flags: Precursor; OS=Arabidopsis thaliana (Mouse-ear cress). GN=OrderedLocusNames=At1g64390; ORFNames=F15H21.9; PE=2: Evidence at transcript level;
Pbr004385.1	1.03738	4.63282e-07	1.26339e-05	sp|Q8H181; Q0WU91; Q94F19|RecName: Full=Trihelix transcription factor GTL2;AltName: Full=GT2-LIKE protein 2;AltName: Full=Trihelix DNA-binding protein GTL2; OS=Arabidopsis thaliana (Mouse-ear cress). GN=OrderedLocusNames=At5g28300; ORFNames=T8M17.70; PE=2: Evidence at transcript level;
Pbr013692.1	1.03717	0.00359859	0.0206488	sp|Q9SCZ4; A7U523; Q0WM33; Q94C93; Q9M4G2|RecName: Full=Receptor-like protein kinase FERONIA;AltName: Full=Protein SIRENE;Flags: Precursor; OS=Arabidopsis thaliana (Mouse-ear cress). GN=Name=FER; Synonyms=AAK1, SIR, SRN; OrderedLocusNames=At3g51550;ORFNames=F26O13.190; PE=1: Evidence at protein level;
Pbr005871.1	1.03708	3.50907e-05	0.000499249	sp|Q6ZQ88; A3KG94; Q6PB53; Q8VEA1|RecName: Full=Lysine-specific histone demethylase 1A;AltName: Full=BRAF35-HDAC complex protein BHC110;AltName: Full=Flavin-containing amine oxidase domain-containing protein 2; OS=Mus musculus (Mouse). GN=Name=Kdm1a; Synonyms=Aof2, Kiaa0601, Lsd1; PE=1: Evidence at protein level;
Pbr011163.1	1.03576	0.0488589	0.151729	sp: NA
Pbr022692.2	1.03565	0.0222268	0.0840661	sp: NA
Pbr024016.1	1.03558	5.44162e-13	5.55681e-11	sp|Q93Z25; Q9FMK5|RecName: Full=Probable pectate lyase 22;Flags: Precursor; OS=Arabidopsis thaliana (Mouse-ear cress). GN=OrderedLocusNames=At5g63180; ORFNames=MDC12_15; PE=2: Evidence at transcript level;
Pbr003272.1	1.03474	0.0260124	0.0946192	sp|Q9MB73|RecName: Full=Limonoid UDP-glucosyltransferase; OS=Citrus unshiu (Satsuma mandarin) (Citrus nobilis var. unshiu). GN= PE=2: Evidence at transcript level;
Pbr026760.2	1.03472	0.0332398	0.113951	sp: NA
Pbr024131.1	1.03447	0.0081796	0.0394546	sp|Q9SIZ8|RecName: Full=E3 ubiquitin-protein ligase RKP;AltName: Full=Protein RELATED TO KPC1; OS=Arabidopsis thaliana (Mouse-ear cress). GN=Name=RKP; Synonyms=KPC1; OrderedLocusNames=At2g22010;ORFNames=F7D8.33; PE=2: Evidence at transcript level;
Pbr017306.1	1.03443	0.011196	0.050157	sp|Q7XA39; Q7XA32|RecName: Full=Putative disease resistance protein RGA4;AltName: Full=RGA4-blb; OS=Solanum bulbocastanum (Wild potato). GN=Name=RGA4; Synonyms=177O13.34, CB3A14.8; PE=2: Evidence at transcript level;
Pbr022747.1	1.03282	0.024267	0.0900101	sp|O65717|RecName: Full=Cyclic nucleotide-gated ion channel 1;AltName: Full=Cyclic nucleotide- and calmodulin-regulated ion channel 1; OS=Arabidopsis thaliana (Mouse-ear cress). GN=Name=CNGC1; OrderedLocusNames=At5g53130; ORFNames=MFH8.6; PE=1: Evidence at protein level;
Pbr025895.1	1.03191	4.2894e-09	2.04823e-07	sp|Q9SP32; Q9FDY6; Q9MAN0|RecName: Full=Endoribonuclease Dicer homolog 1;AltName: Full=Dicer-like protein 1;AltName: Full=Protein ABNORMAL SUSPENSOR 1;AltName: Full=Protein CARPEL FACTORY;AltName: Full=Protein SHORT INTEGUMENTS 1;AltName: Full=Protein SUSPENSOR 1; OS=Arabidopsis thaliana (Mouse-ear cress). GN=Name=DCL1; Synonyms=ASU1, CAF SIN1, SUS1; OrderedLocusNames=At1g01040;ORFNames=T25K16.4;…
Pbr026926.1	1.03121	5.44655e-07	1.44683e-05	sp: NA
Pbr005212.1	1.02987	0.0127965	0.0555701	sp: NA
Pbr024292.3	1.02926	0.0222039	0.0840315	sp|C0LGX3; O49544|RecName: Full=LRR receptor-like serine/threonine-protein kinase HSL2;AltName: Full=Protein HAESA-LIKE2;Flags: Precursor; OS=Arabidopsis thaliana (Mouse-ear cress). GN=Name=HSL2; OrderedLocusNames=At5g65710; ORFNames=F6H11.160, MPA24.6; PE=2: Evidence at transcript level;
Pbr023537.1	1.0286	7.29033e-07	1.87742e-05	sp|Q9FJX6|RecName: Full=Formin-like protein 6;Flags: Precursor; OS=Arabidopsis thaliana (Mouse-ear cress). GN=Name=FH6; OrderedLocusNames=At5g67470; ORFNames=K9I9.3; PE=2: Evidence at transcript level;
Pbr022191.1	1.02793	6.81473e-24	2.32975e-21	sp|P31721|RecName: Full=Complement C1q subcomponent subunit B;Flags: Precursor; OS=Rattus norvegicus (Rat). GN=Name=C1qb; PE=1: Evidence at protein level;
Pbr027847.1	1.02744	0.000306368	0.00292588	sp: NA
Pbr002891.1	1.02606	5.92424e-05	0.00076784	sp: NA
Pbr029394.1	1.02517	0.00134072	0.00943788	sp|O24133|RecName: Full=Magnesium-chelatase subunit ChlD, chloroplastic;AltName: Full=Mg-protoporphyrin IX chelatase subunit ChlD;Flags: Precursor; OS=Nicotiana tabacum (Common tobacco). GN=Name=CHLD; PE=2: Evidence at transcript level;
Pbr003179.1	1.02455	0.000277644	0.00270187	sp|Q92621; A6H8X3; Q86YC1|RecName: Full=Nuclear pore complex protein Nup205;AltName: Full=205 kDa nucleoporin;AltName: Full=Nucleoporin Nup205; OS=Homo sapiens (Human). GN=Name=NUP205; Synonyms=C7orf14, KIAA0225; PE=1: Evidence at protein level;
Pbr021686.1	1.02384	5.31903e-07	1.42096e-05	sp|Q9LMF1|RecName: Full=UDP-glycosyltransferase 85A3; OS=Arabidopsis thaliana (Mouse-ear cress). GN=Name=UGT85A3; OrderedLocusNames=At1g22380;ORFNames=F12K8.28, T16E15.1; PE=2: Evidence at transcript level;
Pbr024734.1	1.02289	0.0121719	0.0534878	sp|Q40392|RecName: Full=TMV resistance protein N; OS=Nicotiana glutinosa (Tobacco). GN=Name=N; PE=1: Evidence at protein level;
Pbr030764.1	1.02278	0.00113745	0.00830947	sp|O22152|RecName: Full=Axial regulator YABBY 1;AltName: Full=Fl-54;AltName: Full=Protein ABNORMAL FLORAL ORGANS;AltName: Full=Protein FILAMENTOUS FLOWER;AltName: Full=Protein antherless; OS=Arabidopsis thaliana (Mouse-ear cress). GN=Name=YAB1; Synonyms=AFO, AT, FIL; OrderedLocusNames=At2g45190;ORFNames=F4L23.30; PE=1: Evidence at protein level;
Pbr008172.1	1.02218	1.39113e-10	9.06502e-09	sp|Q56YP2; O22503; O82120; Q9LM65|RecName: Full=Phosphatidylinositol 4-phosphate 5-kinase 1;AltName: Full=1-phosphatidylinositol 4-phosphate kinase 1;AltName: Full=Diphosphoinositide kinase 1;AltName: Full=PtdIns(4)P-5-kinase 1; OS=Arabidopsis thaliana (Mouse-ear cress). GN=Name=PIP5K1; Synonyms=P5K1; OrderedLocusNames=At1g21980;ORFNames=F2E2.1; PE=1: Evidence at protein level;
Pbr025179.1	1.02203	0.0053568	0.0283449	sp|Q91784; Q9PSI0|RecName: Full=Chromosome-associated kinesin KIF4;AltName: Full=Chromokinesin;AltName: Full=Chromosome-associated kinesin KLP1; OS=Xenopus laevis (African clawed frog). GN=Name=kif4; Synonyms=kif4a, klp1; PE=2: Evidence at transcript level;
Pbr038313.1	1.02096	0.00538468	0.0284477	sp|Q9SHI3|RecName: Full=Receptor-like protein 2;Flags: Precursor; OS=Arabidopsis thaliana (Mouse-ear cress). GN=Name=RLP2; OrderedLocusNames=At1g17240; ORFNames=F20D23.6; PE=2: Evidence at transcript level;
Pbr025513.1	1.01877	0.00410943	0.0229383	sp|Q3ECH2|RecName: Full=Probable receptor-like protein kinase At1g67000;Flags: Precursor; OS=Arabidopsis thaliana (Mouse-ear cress). GN=OrderedLocusNames=At1g67000; ORFNames=F1O19.18; PE=2: Evidence at transcript level;
Pbr016095.1	1.01852	0.00450565	0.0247517	sp: NA
Pbr020356.1	1.01849	1.57757e-12	1.50661e-10	sp|Q9FKF2; F4K3L3|RecName: Full=ABC transporter A family member 11;AltName: Full=Putative ABC2 homolog 15; OS=Arabidopsis thaliana (Mouse-ear cress). GN=Name=ABCA11; Synonyms=ATH15; OrderedLocusNames=At5g61690;ORFNames=K11J9.22; PE=3: Inferred from homology;
Pbr015036.1	1.01769	2.51315e-05	0.000380994	sp|Q05609|RecName: Full=Serine/threonine-protein kinase CTR1; OS=Arabidopsis thaliana (Mouse-ear cress). GN=Name=CTR1; OrderedLocusNames=At5g03730; ORFNames=F17C15_150; PE=1: Evidence at protein level;
Pbr018746.1	1.01757	0.0235891	0.0879474	sp|Q99090|RecName: Full=Light-inducible protein CPRF2;AltName: Full=Common plant regulatory factor 2; OS=Petroselinum crispum (Parsley) (Petroselinum hortense). GN=Name=CPRF2; Synonyms=CPRF-2; PE=2: Evidence at transcript level;
Pbr010787.1	1.01748	2.73253e-06	5.78614e-05	sp: NA
Pbr030169.1	1.01729	1.5114e-06	3.52296e-05	sp|Q11002; Q9V8U6; Q9V8U7|RecName: Full=Calpain-A;AltName: Full=Calcium-activated neutral proteinase A;Contains: RecName: Full=Calpain-A catalytic subunit; OS=Drosophila melanogaster (Fruit fly). GN=Name=CalpA; ORFNames=CG7563; PE=1: Evidence at protein level;
Pbr033015.1	1.01676	0.044682	0.141972	sp|Q9LIH9|RecName: Full=DEAD-box ATP-dependent RNA helicase 51; OS=Arabidopsis thaliana (Mouse-ear cress). GN=Name=RH51; OrderedLocusNames=At3g18600; ORFNames=K24M9.9; PE=2: Evidence at transcript level;
Pbr034843.2	1.01603	0.00745461	0.0366729	sp|Q9Y4A5; A4D265; O75218; Q9Y631; Q9Y6H4|RecName: Full=Transformation/transcription domain-associated protein;AltName: Full=350/400 kDa PCAF-associated factor;AltName: Full=STAF40;AltName: Full=Tra1 homolog; OS=Homo sapiens (Human). GN=Name=TRRAP; Synonyms=PAF400; PE=1: Evidence at protein level;
Pbr013564.1	1.01593	0.000122498	0.00138259	sp|B1M5I5|RecName: Full=Putative aminoacrylate hydrolase RutD {ECO:0000255|HAMAP-Rule:MF_00832};AltName: Full=Aminohydrolase {ECO:0000255|HAMAP-Rule:MF_00832}; OS=Methylobacterium radiotolerans (strain ATCC 27329 / DSM 1819 / JCM2831). GN=Name=rutD {ECO:0000255|HAMAP-Rule:MF_00832};OrderedLocusNames=Mrad2831_1581; PE=3: Inferred from homology;
Pbr039178.2	1.01565	4.26111e-05	0.00058664	sp|Q9T041; Q68VK4; Q84MA0|RecName: Full=Microtubule-associated protein TORTIFOLIA1;AltName: Full=Microtubule-associated protein SPIRAL2;AltName: Full=Protein CONVOLUTA; OS=Arabidopsis thaliana (Mouse-ear cress). GN=Name=TOR1; Synonyms=SPR2; OrderedLocusNames=At4g27060;ORFNames=T24A18.10; PE=1: Evidence at protein level;
Pbr017405.1	1.01518	4.5786e-10	2.62785e-08	sp|Q9T076; Q5PNT5; Q8LBE5|RecName: Full=Early nodulin-like protein 2;AltName: Full=Phytocyanin-like protein;Flags: Precursor; OS=Arabidopsis thaliana (Mouse-ear cress). GN=OrderedLocusNames=At4g27520; ORFNames=T29A15.10; PE=1: Evidence at protein level;
Pbr008389.1	1.01311	0.047964	0.149639	sp|Q55874|RecName: Full=Uncharacterized protein sll0103; OS=Synechocystis sp. (strain PCC 6803 / Kazusa). GN=OrderedLocusNames=sll0103; PE=3: Inferred from homology;
Pbr008651.1	1.01311	0.010485	0.0476004	sp|Q15155; P78421; Q8IW21; Q96DG0|RecName: Full=Nodal modulator 1;AltName: Full=pM5 protein;Flags: Precursor; OS=Homo sapiens (Human). GN=Name=NOMO1; Synonyms=PM5; PE=1: Evidence at protein level;
Pbr034156.1	1.0118	2.73981e-08	1.07715e-06	sp: NA
Pbr035386.1	1.0118	0.00760613	0.0372784	sp|O81316; B2CV54; Q9SYQ4|RecName: Full=Scarecrow-like protein 6;AltName: Full=GRAS family protein 22;AltName: Full=SCL6-IV; OS=Arabidopsis thaliana (Mouse-ear cress). GN=Name=SCL6; OrderedLocusNames=At4g00150; ORFNames=F6N15.20; PE=1: Evidence at protein level;
Pbr035638.1	1.01066	0.0351981	0.119089	sp: NA
Pbr033331.1	1.00907	0.00303157	0.0180722	sp|O23372; Q0WVL9|RecName: Full=Histone-lysine N-methyltransferase ATXR3 {ECO:0000305};AltName: Full=Protein SET DOMAIN GROUP 2;AltName: Full=Trithorax-related protein 3; OS=Arabidopsis thaliana (Mouse-ear cress). GN=Name=ATXR3; Synonyms=SDG2, SET2; OrderedLocusNames=At4g15180;ORFNames=dl3635w, FCAALL.214; PE=2: Evidence at transcript level;
Pbr002259.1	1.00729	0.0152504	0.063279	sp|P87319; Q9P7M2|RecName: Full=Vacuolar protein sorting-associated protein 13a; OS=Schizosaccharomyces pombe (strain 972 / ATCC 24843) (Fission yeast). GN=Name=vps13a; Synonyms=vps1301; ORFNames=SPBC21C3.01c, SPBC31F10.18c; PE=3: Inferred from homology;
Pbr039625.1	1.00711	0.00793023	0.0385306	sp: NA
Pbr023033.1	1.00654	0.0262779	0.0953792	sp|Q9SYI0|RecName: Full=Protein translocase subunit SECA1, chloroplastic;AltName: Full=Protein ALBINO OR GLASSY YELLOW 1;Flags: Precursor; OS=Arabidopsis thaliana (Mouse-ear cress). GN=Name=SECA1; Synonyms=AGY1; OrderedLocusNames=At4g01800;ORFNames=T7B11.6; PE=2: Evidence at transcript level;
Pbr017687.1	1.00652	0.000102376	0.00120591	sp|Q5QQ51|RecName: Full=Xylosyltransferase 2;AltName: Full=Peptide O-xylosyltransferase 2;AltName: Full=Xylosyltransferase II; OS=Pan troglodytes (Chimpanzee). GN=Name=XYLT2; PE=2: Evidence at transcript level;
Pbr008240.1	1.0062	0.000490759	0.0042702	sp: NA
Pbr008125.1	1.00578	0.0458169	0.144489	sp: NA
Pbr000517.1	1.00574	0.0142295	0.060208	sp|C0LGS2; O65510; Q8RXY8|RecName: Full=Probable LRR receptor-like serine/threonine-protein kinase At4g36180;Flags: Precursor; OS=Arabidopsis thaliana (Mouse-ear cress). GN=OrderedLocusNames=At4g36180; ORFNames=F23E13.70; PE=2: Evidence at transcript level;
Pbr003653.1	1.00482	0.0231797	0.086819	sp|Q9SFF9; Q0WPC3|RecName: Full=Germin-like protein subfamily 1 member 7;Flags: Precursor; OS=Arabidopsis thaliana (Mouse-ear cress). GN=OrderedLocusNames=At3g05950; ORFNames=F10A16.25, F2O10.9; PE=2: Evidence at transcript level;
Pbr023522.1	1.00419	3.27417e-06	6.66964e-05	sp|Q66GP0; F4K3Q2|RecName: Full=BTB/POZ domain-containing protein At5g67385; OS=Arabidopsis thaliana (Mouse-ear cress). GN=OrderedLocusNames=At5g67385; ORFNames=K8K14; PE=1: Evidence at protein level;
Pbr026639.1	1.00404	0.00518347	0.0276636	sp|P97826; P97628|RecName: Full=Steroidogenic acute regulatory protein, mitochondrial;AltName: Full=START domain-containing protein 1;Flags: Precursor; OS=Rattus norvegicus (Rat). GN=Name=Star; PE=1: Evidence at protein level;
Pbr038484.1	1.00337	0.00279039	0.0169209	sp|O23530|RecName: Full=Protein SUPPRESSOR OF npr1-1, CONSTITUTIVE 1;AltName: Full=Disease resistance RPP5-like protein; OS=Arabidopsis thaliana (Mouse-ear cress). GN=Name=SNC1; Synonyms=BAL; OrderedLocusNames=At4g16890;ORFNames=dl4475c, FCAALL.51; PE=1: Evidence at protein level;
Pbr019391.1	1.00337	0.0194348	0.0758643	sp|Q39088; Q9M2R8|RecName: Full=Dof zinc finger protein DOF3.4;AltName: Full=OBF-binding protein 1; OS=Arabidopsis thaliana (Mouse-ear cress). GN=Name=DOF3.4; Synonyms=OBP1; OrderedLocusNames=At3g50410;ORFNames=F11C1_250; PE=1: Evidence at protein level;
Pbr019099.1	1.00278	0.00168114	0.0112852	sp|A7Z052|RecName: Full=WD repeat-containing protein 6; OS=Bos taurus (Bovine). GN=Name=WDR6; PE=2: Evidence at transcript level;
Pbr027959.1	1.00206	0.000314217	0.00298392	sp|Q8W033; Q940H4; Q9SYY9|RecName: Full=Aldehyde dehydrogenase family 3 member I1, chloroplastic;Flags: Precursor; OS=Arabidopsis thaliana (Mouse-ear cress). GN=Name=ALDH3I1; Synonyms=ALDH3; OrderedLocusNames=At4g34240;ORFNames=F10M10.10; PE=1: Evidence at protein level;
Pbr003962.1	1.00069	0.0146729	0.061554	sp|Q9FXB9|RecName: Full=Pentatricopeptide repeat-containing protein At1g56690, mitochondrial;Flags: Precursor; OS=Arabidopsis thaliana (Mouse-ear cress). GN=Name=PCMP-H69; OrderedLocusNames=At1g56690; ORFNames=F25P12.87; PE=2: Evidence at transcript level;
Pbr015761.1	1.00063	0.000168623	0.00181049	sp|P17407|RecName: Full=21 kDa protein;AltName: Full=1.2 protein;Flags: Precursor; OS=Daucus carota (Wild carrot). GN= PE=2: Evidence at transcript level;
Pbr035756.1	1.00019	0.000596817	0.00498348	sp|Q05466; A5Y7H1; A5Y7H2; A5Y7H3; A5Y7H4; A5Y7H5; A5Y7H6; A5Y7H7;A5Y7H8; A5Y7H9; A5Y7I0; A5Y7I1; A5Y7I2; A5Y7I3; A5Y7I4; A5Y7I5|RecName: Full=Homeobox-leucine zipper protein HAT4;AltName: Full=HD-ZIP protein ATHB-2;AltName: Full=Homeodomain transcription factor ATHB-2;AltName: Full=Homeodomain-leucine zipper protein HAT4; OS=Arabidopsis thaliana (Mouse-ear cress). GN=Name=HAT4; Synonyms=ATHB-2; …
Pbr023200.2	-1.00148	0.0222163	0.0840514	sp|P68428; P02300|RecName: Full=Histone H3.2; OS=Triticum aestivum (Wheat). GN= PE=1: Evidence at protein level;
Pbr008119.2	-1.00248	1.88818e-10	1.19732e-08	sp: NA
Pbr004020.1	-1.00304	0.0051677	0.0276044	sp: NA
Pbr026425.1	-1.00305	0.0154787	0.0640125	sp|Q9ZUV3; Q8RXC5|RecName: Full=Probable glucuronoxylan glucuronosyltransferase IRX7;AltName: Full=Protein FRAGILE FIBER 8;AltName: Full=Protein IRREGULAR XYLEM 7; OS=Arabidopsis thaliana (Mouse-ear cress). GN=Name=IRX7; Synonyms=FRA8; OrderedLocusNames=At2g28110;ORFNames=F24D13.10; PE=2: Evidence at transcript level;
Pbr016333.1	-1.0034	4.59637e-11	3.25597e-09	sp|P26302|RecName: Full=Phosphoribulokinase, chloroplastic;AltName: Full=Phosphopentokinase;Flags: Precursor; OS=Triticum aestivum (Wheat). GN= PE=2: Evidence at transcript level;
Pbr003479.1	-1.00359	2.54121e-10	1.54762e-08	sp|B1I1J7|RecName: Full=30S ribosomal protein S17 {ECO:0000255|HAMAP-Rule:MF_01345}; OS=Desulforudis audaxviator (strain MP104C). GN=Name=rpsQ {ECO:0000255|HAMAP-Rule:MF_01345};OrderedLocusNames=Daud_0234; PE=3: Inferred from homology;
Pbr009537.3	-1.00397	0.00221094	0.0141377	sp|Q9FFF9|RecName: Full=Anaphase-promoting complex subunit 1;AltName: Full=Cyclosome subunit 1;AltName: Full=Protein EMBRYO DEFECTIVE 2771; OS=Arabidopsis thaliana (Mouse-ear cress). GN=Name=APC1; Synonyms=EMB2771; OrderedLocusNames=At5g05560;ORFNames=MOP10.10; PE=2: Evidence at transcript level;
Pbr028744.1	-1.0044	3.79817e-09	1.83927e-07	sp|A5D9C6|RecName: Full=Repressor of RNA polymerase III transcription MAF1 homolog; OS=Bos taurus (Bovine). GN=Name=MAF1; PE=2: Evidence at transcript level;
Pbr029823.1	-1.00454	3.33108e-10	1.95952e-08	sp|Q54B20|RecName: Full=Succinate dehydrogenase assembly factor 2, mitochondrial {ECO:0000255|HAMAP-Rule:MF_03057};Flags: Precursor; OS=Dictyostelium discoideum (Slime mold). GN=ORFNames=DDB_G0293946; PE=3: Inferred from homology;
Pbr008845.1	-1.0059	1.19483e-10	7.8949e-09	sp|Q9NW15; A8K8K3; A8MV74; B3KTZ1; B3KY93; B4DJ83; B4DNK2; B7WP12;C9JHS1; Q8IXX9|RecName: Full=Anoctamin-10;AltName: Full=Transmembrane protein 16K; OS=Homo sapiens (Human). GN=Name=ANO10; Synonyms=TMEM16K; PE=1: Evidence at protein level;
Pbr013248.1	-1.00647	2.12167e-06	4.68176e-05	sp|Q84V83|RecName: Full=Leucoanthocyanidin reductase; OS=Desmodium uncinatum (Spanish clover) (Silverleaf desmodium). GN=Name=LAR; PE=1: Evidence at protein level;
Pbr040351.1	-1.00677	1.22124e-12	1.18065e-10	sp|O50001|RecName: Full=Major allergen Pru ar 1;AltName: Allergen=Pru ar 1; OS=Prunus armeniaca (Apricot) (Armeniaca vulgaris). GN= PE=1: Evidence at protein level;
Pbr010123.1	-1.00736	2.23605e-10	1.3954e-08	sp|Q8LG88; Q9FEH9; Q9FGK1; Q9MAW4|RecName: Full=Tonoplast dicarboxylate transporter;AltName: Full=Sodium-dicarboxylate cotransporter-like;AltName: Full=Vacuolar malate transporter; OS=Arabidopsis thaliana (Mouse-ear cress). GN=Name=TDT; Synonyms=SDAT; OrderedLocusNames=At5g47560;ORFNames=MNJ7.15; PE=2: Evidence at transcript level;
Pbr025193.1	-1.00744	1.03e-10	6.8635e-09	sp|Q9FGQ7|RecName: Full=Cyclin-D3-2;AltName: Full=G1/S-specific cyclin-D3-2; OS=Arabidopsis thaliana (Mouse-ear cress). GN=Name=CYCD3-2; OrderedLocusNames=At5g67260; ORFNames=K3G17.2; PE=2: Evidence at transcript level;
Pbr029137.1	-1.00818	0.036099	0.121299	sp: NA
Pbr016183.1	-1.00827	4.16067e-06	8.21994e-05	sp|Q9FJ41; Q56ZU9|RecName: Full=GDSL esterase/lipase At5g45950;AltName: Full=Extracellular lipase At5g45950;Flags: Precursor; OS=Arabidopsis thaliana (Mouse-ear cress). GN=OrderedLocusNames=At5g45950; ORFNames=K15I22.15; PE=2: Evidence at transcript level;
Pbr039451.1	-1.01018	0.0417334	0.1348	sp|Q9FJP3|RecName: Full=50S ribosomal protein L29, chloroplastic;AltName: Full=CL29;Flags: Precursor; OS=Arabidopsis thaliana (Mouse-ear cress). GN=Name=RPL29; OrderedLocusNames=At5g65220; ORFNames=MQN23.16; PE=1: Evidence at protein level;
Pbr009913.1	-1.01035	1.41771e-06	3.34955e-05	sp|P33079|RecName: Full=Auxin-induced protein 10A5; OS=Glycine max (Soybean) (Glycine hispida). GN= PE=2: Evidence at transcript level;
Pbr023355.1	-1.01122	8.33657e-05	0.00102104	sp: NA
Pbr001908.1	-1.0123	0.042125	0.135768	sp|Q9HBH5|RecName: Full=Retinol dehydrogenase 14;AltName: Full=Alcohol dehydrogenase PAN2;AltName: Full=Short chain dehydrogenase/reductase family 7C member 4; OS=Homo sapiens (Human). GN=Name=RDH14; Synonyms=PAN2, SDR7C4; ORFNames=UNQ529/PRO1072; PE=1: Evidence at protein level;
Pbr027692.1	-1.01407	2.38689e-10	1.4778e-08	sp|Q7JUR6|RecName: Full=Protein GDAP2 homolog; OS=Drosophila melanogaster (Fruit fly). GN=ORFNames=CG18812; PE=2: Evidence at transcript level;
Pbr039100.1	-1.01481	1.1662e-15	1.77481e-13	sp|O94298|RecName: Full=Sphingolipid C4-hydroxylase sur2;AltName: Full=Syringomycin response protein 2; OS=Schizosaccharomyces pombe (strain 972 / ATCC 24843) (Fission yeast). GN=Name=sur2; ORFNames=SPBC887.15c; PE=3: Inferred from homology;
Pbr003580.1	-1.01539	1.16694e-22	3.48443e-20	sp|P24805|RecName: Full=Stem-specific protein TSJT1; OS=Nicotiana tabacum (Common tobacco). GN=Name=TSJT1; PE=2: Evidence at transcript level;
Pbr023639.1	-1.01574	0.00395441	0.022268	sp: NA
Pbr040704.1	-1.01613	0.00704108	0.0349975	sp|Q8LGG8; Q940U0; Q9SSA2|RecName: Full=Universal stress protein A-like protein; OS=Arabidopsis thaliana (Mouse-ear cress). GN=OrderedLocusNames=At3g01520; ORFNames=F4P13.7; PE=1: Evidence at protein level;
Pbr021815.1	-1.01645	0.00939548	0.0438091	sp|P37107; O82570|RecName: Full=Signal recognition particle 54 kDa protein, chloroplastic;AltName: Full=FFC;Flags: Precursor; OS=Arabidopsis thaliana (Mouse-ear cress). GN=Name=FFC; Synonyms=CPSRP54; OrderedLocusNames=At5g03940;ORFNames=F8F6_150; PE=1: Evidence at protein level;
Pbr033620.1	-1.017	2.63612e-06	5.60717e-05	sp: NA
Pbr008281.1	-1.01739	2.95148e-06	6.1504e-05	sp|Q9ZUU2; Q94A62|RecName: Full=Thioredoxin-like protein AAED1, chloroplastic;AltName: Full=AhpC/TSA antioxidant enzyme domain-containing protein 1;Flags: Precursor; OS=Arabidopsis thaliana (Mouse-ear cress). GN=OrderedLocusNames=At2g37240; ORFNames=F3G5.3; PE=2: Evidence at transcript level;
Pbr015173.1	-1.01743	4.11976e-13	4.26233e-11	sp|Q9FYF7|RecName: Full=REF/SRPP-like protein At1g67360; OS=Arabidopsis thaliana (Mouse-ear cress). GN=OrderedLocusNames=At1g67360; ORFNames=F1N21.18; PE=2: Evidence at transcript level;
Pbr034840.1	-1.01788	1.66734e-10	1.07169e-08	sp|Q06942|RecName: Full=Naringenin,2-oxoglutarate 3-dioxygenase;AltName: Full=FHT;AltName: Full=Flavanone-3-hydroxylase; OS=Malus domestica (Apple) (Pyrus malus). GN= PE=2: Evidence at transcript level;
Pbr010176.1	-1.01824	6.15162e-14	7.25552e-12	sp|Q9FGJ6|RecName: Full=RING-H2 finger protein ATL79;Flags: Precursor; OS=Arabidopsis thaliana (Mouse-ear cress). GN=Name=ATL79; OrderedLocusNames=At5g47610; ORFNames=MNJ7.20; PE=2: Evidence at transcript level;
Pbr028052.1	-1.01869	0.0200246	0.0776143	sp: NA
Pbr003668.1	-1.01974	1.37726e-11	1.09757e-09	sp: NA
Pbr034148.1	-1.02043	0.0205809	0.0793791	sp: NA
Pbr040056.1	-1.02325	5.59452e-12	4.8164e-10	sp|Q6LA42; F4KH52; Q9FGE3|RecName: Full=Two-component response regulator-like APRR5;AltName: Full=Pseudo-response regulator 5; OS=Arabidopsis thaliana (Mouse-ear cress). GN=Name=APRR5; OrderedLocusNames=At5g24470; ORFNames=T31K7.5; PE=1: Evidence at protein level;
Pbr000157.1	-1.02344	0.0208859	0.0802016	sp: NA
Pbr029981.1	-1.02469	1.47946e-13	1.62321e-11	sp|Q6Z4H0; Q0D4U1|RecName: Full=Probable 6-phosphogluconolactonase 2; OS=Oryza sativa subsp. japonica (Rice). GN=OrderedLocusNames=Os07g0604000, LOC_Os07g41280;ORFNames=OsJ_024061, OSJNBb0040H10.9; PE=2: Evidence at transcript level;
Pbr005160.1	-1.0247	0.0310723	0.108075	sp|Q9SVM8; Q39105; Q41988|RecName: Full=Glycine-rich RNA-binding protein 2, mitochondrial;AltName: Full=AtRBG2;AltName: Full=Glycine-rich protein 2;AltName: Full=Mitochondrial RNA-binding protein 1a;Flags: Precursor; OS=Arabidopsis thaliana (Mouse-ear cress). GN=Name=RBG2; Synonyms=GR-RBP2, GRP2, MRBP1A;OrderedLocusNames=At4g13850; ORFNames=F18A5.240; PE=1: Evidence at protein level;
Pbr035090.1	-1.02549	1.24857e-09	6.66346e-08	sp|Q8VY91; Q9SGW4|RecName: Full=30S ribosomal protein S6 alpha, chloroplastic;Flags: Precursor; OS=Arabidopsis thaliana (Mouse-ear cress). GN=Name=RPS6; OrderedLocusNames=At1g64510; ORFNames=F1N19.8; PE=2: Evidence at transcript level;
Pbr023392.1	-1.02561	7.79728e-12	6.56893e-10	sp: NA
Pbr028137.1	-1.02698	0.00348094	0.0201304	sp|Q4V9P0|RecName: Full=S-adenosylmethionine mitochondrial carrier protein;AltName: Full=Mitochondrial S-adenosylmethionine transporter;AltName: Full=Solute carrier family 25 member 26; OS=Danio rerio (Zebrafish) (Brachydanio rerio). GN=Name=slc25a26; Synonyms=samc; ORFNames=zgc:110080; PE=2: Evidence at transcript level;
Pbr024182.1	-1.02874	0.00894229	0.0422133	sp|Q9SRS9|RecName: Full=E3 ubiquitin-protein ligase CHIP {ECO:0000305};AltName: Full=Carboxyl terminus of HSC70-interacting protein {ECO:0000303|PubMed:12805616};AltName: Full=Plant U-box protein 61;AltName: Full=U-box domain-containing protein 61; OS=Arabidopsis thaliana (Mouse-ear cress). GN=Name=CHIP {ECO:0000303|PubMed:20028838}; Synonyms=PUB61;OrderedLocusNames=At3g07370 {ECO:0000312|TAIR:AT…
Pbr021739.1	-1.02887	2.09671e-08	8.63163e-07	sp|Q9SEA0|RecName: Full=Capsanthin/capsorubin synthase, chromoplast;Flags: Precursor; OS=Citrus sinensis (Sweet orange) (Citrus aurantium var. sinensis). GN=Name=CCS; PE=3: Inferred from homology;
Pbr009662.1	-1.03043	0.0443374	0.141182	sp|P51104|RecName: Full=Dihydroflavonol-4-reductase;AltName: Full=Dihydrokaempferol 4-reductase; OS=Dianthus caryophyllus (Carnation) (Clove pink). GN=Name=A; PE=2: Evidence at transcript level;
Pbr040422.1	-1.03161	9.74092e-05	0.00115824	sp: NA
Pbr031209.1	-1.03273	4.02557e-06	7.99319e-05	sp: NA
Pbr000298.1	-1.0337	6.72495e-05	0.000853335	sp: NA
Pbr028215.1	-1.03573	3.85697e-07	1.07544e-05	sp: NA
Pbr008168.1	-1.03732	2.27525e-12	2.11303e-10	sp: NA
Pbr028554.1	-1.03768	1.07261e-13	1.21061e-11	sp|Q8VYK7; O23496|RecName: Full=Autophagy-related protein 8f;AltName: Full=Autophagy-related ubiquitin-like modifier ATG8f;Flags: Precursor; OS=Arabidopsis thaliana (Mouse-ear cress). GN=Name=ATG8F; Synonyms=APG8F; OrderedLocusNames=At4g16520;ORFNames=dl4285c, FCAALL.383; PE=2: Evidence at transcript level;
Pbr009925.1	-1.03786	7.8744e-08	2.71167e-06	sp|P32295|RecName: Full=Indole-3-acetic acid-induced protein ARG7; OS=Vigna radiata var. radiata (Mung bean) (Phaseolus aureus). GN=Name=ARG7; PE=2: Evidence at transcript level;
Pbr024821.1	-1.03789	0.0105165	0.0477246	sp|Q1ECE0; P93040; Q56YB2; Q9LVV9|RecName: Full=Vesicle-associated protein 4-1;AltName: Full=Plant VAP homolog 4-1;AltName: Full=Protein MEMBRANE-ASSOCIATED MANNITOL-INDUCED;AltName: Full=VAMP-associated protein 4-1; OS=Arabidopsis thaliana (Mouse-ear cress). GN=Name=PVA41; Synonyms=MAMI; OrderedLocusNames=At5g54110;ORFNames=MJP23.9; PE=2: Evidence at transcript level;
Pbr032314.1	-1.03792	8.92351e-08	3.03309e-06	sp|Q9FRL8; Q8LB28|RecName: Full=Glutathione S-transferase DHAR2;AltName: Full=Chloride intracellular channel homolog 2;AltName: Full=Glutathione-dependent dehydroascorbate reductase 2; OS=Arabidopsis thaliana (Mouse-ear cress). GN=Name=DHAR2; Synonyms=DHAR; OrderedLocusNames=At1g75270;ORFNames=F22H5.1; PE=1: Evidence at protein level;
Pbr010827.1	-1.03854	2.11241e-11	1.63376e-09	sp|Q84JK8; Q8LEK7; Q9FLX1|RecName: Full=Probable membrane-associated kinase regulator 6; OS=Arabidopsis thaliana (Mouse-ear cress). GN=Name=MAKR6; OrderedLocusNames=At5g52900; ORFNames=MXC20.13; PE=2: Evidence at transcript level;
Pbr030211.1	-1.03928	0.00529688	0.0281511	sp|Q8BJY1; A2AUB0; Q3UFV2; Q5DU49; Q8BMA9; Q8VEE9|RecName: Full=26S proteasome non-ATPase regulatory subunit 5;AltName: Full=26S protease subunit S5 basic;AltName: Full=26S proteasome subunit S5B; OS=Mus musculus (Mouse). GN=Name=Psmd5; Synonyms=Kiaa0072; PE=1: Evidence at protein level;
Pbr014683.1	-1.04051	0.013444	0.0576705	sp: NA
Pbr034848.2	-1.04166	2.26351e-06	4.94387e-05	sp|Q6GP89|RecName: Full=Protein LSM12 homolog; OS=Xenopus laevis (African clawed frog). GN=Name=lsm12; PE=2: Evidence at transcript level;
Pbr028268.1	-1.04225	0.0387303	0.127357	sp: NA
Pbr025448.2	-1.04514	3.25317e-08	1.24173e-06	sp: NA
Pbr005988.1	-1.04617	0.00889639	0.0420555	sp|Q0DKW8; Q6AT93; Q6Q7C9; Q8LKS9|RecName: Full=Hydrophobic protein LTI6B;AltName: Full=Low temperature-induced protein 6B; OS=Oryza sativa subsp. japonica (Rice). GN=Name=LTI6B; Synonyms=DRR2, R1G1B;OrderedLocusNames=Os05g0138300, LOC_Os05g04700;ORFNames=OSJNBa0069I13.6; PE=2: Evidence at transcript level;
Pbr020334.1	-1.0464	0.0047348	0.0257042	sp: NA
Pbr028873.1	-1.04664	8.75801e-05	0.00106371	sp|P48620|RecName: Full=Omega-3 fatty acid desaturase, chloroplastic;Flags: Precursor; OS=Sesamum indicum (Oriental sesame) (Sesamum orientale). GN=Name=FAD7; PE=2: Evidence at transcript level;
Pbr042253.1	-1.04884	0.00974124	0.0450279	sp: NA
Pbr028289.1	-1.04906	0.00825197	0.0397419	sp|Q84W65; O65584|RecName: Full=SufE-like protein 1, chloroplastic/mitochondrial {ECO:0000303|PubMed:17452319};AltName: Full=Chloroplastic SufE {ECO:0000303|PubMed:16455656};AltName: Full=Protein EMBRYO DEFECTIVE 1374;AltName: Full=Protein SULFUR E {ECO:0000303|PubMed:16437155};AltName: Full=Protein SULFUR E 1 {ECO:0000303|PubMed:17452319};Flags: Precursor; OS=Arabidopsis thaliana (Mouse-ear cres…
Pbr006676.1	-1.05168	1.2541e-16	2.09808e-14	sp|P46655; D6VV90|RecName: Full=Glutamate--tRNA ligase, cytoplasmic;AltName: Full=Glutamyl-tRNA synthetase;AltName: Full=P85; OS=Saccharomyces cerevisiae (strain ATCC 204508 / S288c) (Baker's yeast). GN=Name=GUS1; OrderedLocusNames=YGL245W; ORFNames=G0583, HRB724; PE=1: Evidence at protein level;
Pbr005214.1	-1.05216	3.07103e-05	0.000449016	sp: NA
Pbr020747.1	-1.05341	5.98232e-07	1.56971e-05	sp|B0BLT0|RecName: Full=Zinc finger protein 593; OS=Xenopus tropicalis (Western clawed frog) (Silurana tropicalis). GN=Name=znf593; PE=2: Evidence at transcript level;
Pbr028158.1	-1.05507	2.64304e-07	7.83251e-06	sp: NA
Pbr041163.1	-1.05591	0.0043549	0.0240468	sp|Q8GXB1|RecName: Full=UPF0548 protein At2g17695; OS=Arabidopsis thaliana (Mouse-ear cress). GN=OrderedLocusNames=At2g17695; ORFNames=T17A5.13; PE=2: Evidence at transcript level;
Pbr040570.1	-1.05605	0.00944957	0.0440091	sp: NA
Pbr037210.1	-1.05799	0.0127513	0.0554349	sp|O42916; A9EDQ0|RecName: Full=Lysophospholipid acyltransferase;AltName: Full=1-acyl-sn-glycerol-3-phosphate acyltransferase;AltName: Full=Lysophosphatidic acid acyltransferase;AltName: Full=Lysophosphatidylcholine acyltransferase;AltName: Full=Lysophosphatidylethanolamine acyltransferase; OS=Schizosaccharomyces pombe (strain 972 / ATCC 24843) (Fission yeast). GN=Name=ale1; Synonyms=lpt1; ORFNam…
Pbr040226.1	-1.05888	0.00907498	0.0426175	sp: NA
Pbr000658.1	-1.06084	2.71373e-05	0.000407215	sp|Q9SXP7; O23021|RecName: Full=Octanoyltransferase;AltName: Full=Lipoate biosynthesis protein;AltName: Full=Lipoate-protein ligase;AltName: Full=Lipoyl ligase;AltName: Full=Lipoyl/octanoyl transferase;AltName: Full=Octanoyl-[acyl-carrier-protein]-protein N-octanoyltransferase; OS=Arabidopsis thaliana (Mouse-ear cress). GN=Name=LIP2; OrderedLocusNames=At1g04640; ORFNames=T1G11.11; PE=2: Evidence …
Pbr028447.1	-1.0611	3.25462e-14	3.99665e-12	sp|Q8RXN0; Q9LMU4|RecName: Full=ABC transporter G family member 11;AltName: Full=Protein CUTICULAR DEFECT AND ORGAN FUSION 1;AltName: Full=Protein DESPERADO;AltName: Full=Protein PERMEABLE LEAVES 1;AltName: Full=White-brown complex homolog protein 11; OS=Arabidopsis thaliana (Mouse-ear cress). GN=Name=ABCG11; Synonyms=COF1, DSO, PEL1, WBC11;OrderedLocusNames=At1g17840; ORFNames=F2H15.7; PE=1: Evi…
Pbr019713.1	-1.06137	4.05652e-11	2.91735e-09	sp|Q948Z4; Q9ZTX6|RecName: Full=Snakin-1;Flags: Precursor; OS=Solanum tuberosum (Potato). GN=Name=SN1; PE=1: Evidence at protein level;
Pbr025199.1	-1.06247	2.6744e-10	1.61346e-08	sp|Q9FDW1; Q39154; Q8LBC5; Q941B3; Q9SAM4|RecName: Full=Transcription factor MYB44;AltName: Full=Myb-related protein 44;AltName: Full=Myb-related protein R1; OS=Arabidopsis thaliana (Mouse-ear cress). GN=Name=MYB44; Synonyms=MYBR1; OrderedLocusNames=At5g67300;ORFNames=K8K14.2; PE=2: Evidence at transcript level;
Pbr025511.1	-1.06457	1.81691e-07	5.67671e-06	sp|Q9FID6|RecName: Full=Probable receptor-like protein kinase At5g39020;Flags: Precursor; OS=Arabidopsis thaliana (Mouse-ear cress). GN=OrderedLocusNames=At5g39020; ORFNames=MXF12.30; PE=2: Evidence at transcript level;
Pbr002537.1	-1.06471	2.01425e-11	1.57332e-09	sp|Q766C3|RecName: Full=Aspartic proteinase nepenthesin-1;AltName: Full=Nepenthesin-I;Flags: Precursor; OS=Nepenthes gracilis (Slender pitcher plant). GN=Name=nep1; PE=1: Evidence at protein level;
Pbr015168.1	-1.06636	6.89586e-09	3.16472e-07	sp: NA
Pbr028956.1	-1.06864	0.0350007	0.118476	sp|O80494; Q8LBR0|RecName: Full=F-box protein PP2-B15;AltName: Full=Protein PHLOEM PROTEIN 2-LIKE B15; OS=Arabidopsis thaliana (Mouse-ear cress). GN=Name=PP2B15; OrderedLocusNames=At1g09155; ORFNames=T12M4.17; PE=2: Evidence at transcript level;
Pbr014818.2	-1.06902	0.000824511	0.00640203	sp|Q96PM5; B3KRG3; C7E541; C7E542; C7E543; D3YRV2; E7EMC8; E7ETW5;J3KPI0; Q2KN33; Q59GN7; Q86X26; Q96PR5|RecName: Full=RING finger and CHY zinc finger domain-containing protein 1;AltName: Full=Androgen receptor N-terminal-interacting protein;AltName: Full=CH-rich-interacting match with PLAG1;AltName: Full=E3 ubiquitin-protein ligase Pirh2;AltName: Full=RING finger protein 199;AltName: Full=Zinc f…
Pbr011072.1	-1.06965	0.00999664	0.0459133	sp: NA
Pbr028045.1	-1.06974	0.0137873	0.0587481	sp|O15488; B7WNN6; O15485; O15486; O15487; O15489; O15490|RecName: Full=Glycogenin-2; OS=Homo sapiens (Human). GN=Name=GYG2; PE=1: Evidence at protein level;
Pbr026583.1	-1.06984	7.02401e-09	3.21727e-07	sp|O48922|RecName: Full=Cytochrome P450 98A2; OS=Glycine max (Soybean) (Glycine hispida). GN=Name=CYP98A2; PE=2: Evidence at transcript level;
Pbr030010.2	-1.07018	1.75179e-17	3.20333e-15	sp|Q9ZPQ3; Q0WQB9; Q76KI8|RecName: Full=D-aminoacyl-tRNA deacylase;AltName: Full=Ethanol tolerance protein GEKO1; OS=Arabidopsis thaliana (Mouse-ear cress). GN=Name=GEK1; OrderedLocusNames=At2g03800; ORFNames=F19B11.25; PE=1: Evidence at protein level;
Pbr036546.1	-1.07187	0.000737942	0.00586895	sp|Q9FYC2; O04422|RecName: Full=Pheophorbide a oxygenase, chloroplastic;AltName: Full=Accelerated cell death 1;AltName: Full=Lethal leaf-spot 1 homolog;Flags: Precursor; OS=Arabidopsis thaliana (Mouse-ear cress). GN=Name=PAO; Synonyms=ACD1; OrderedLocusNames=At3g44880;ORFNames=F28D10_70; PE=1: Evidence at protein level;
Pbr010215.1	-1.07222	9.21281e-13	9.01746e-11	sp: NA
Pbr020198.1	-1.07224	0.000155942	0.00169619	sp|P30364|RecName: Full=Isoaspartyl peptidase/L-asparaginase;AltName: Full=L-asparagine amidohydrolase;Contains: RecName: Full=Isoaspartyl peptidase/L-asparaginase subunit alpha;Contains: RecName: Full=Isoaspartyl peptidase/L-asparaginase subunit beta;Flags: Precursor; OS=Lupinus angustifolius (Narrow-leaved blue lupine). GN= PE=2: Evidence at transcript level;
Pbr034823.1	-1.07304	2.12145e-14	2.69048e-12	sp: NA
Pbr019770.1	-1.07483	5.50663e-10	3.1225e-08	sp: NA
Pbr040551.1	-1.07516	0.0399843	0.130419	sp: NA
Pbr034012.1	-1.07801	6.46716e-11	4.48687e-09	sp|P0CG89; C6TDS7|RecName: Full=Histone H4; OS=Glycine max (Soybean) (Glycine hispida). GN= PE=3: Inferred from homology;
Pbr028544.1	-1.07878	0.00405035	0.0227005	sp: NA
Pbr015413.1	-1.07928	3.07497e-11	2.25265e-09	sp|O48915|RecName: Full=Protein NDR1;AltName: Full=Non-race specific disease resistance protein 1;Flags: Precursor; OS=Arabidopsis thaliana (Mouse-ear cress). GN=Name=NDR1; OrderedLocusNames=At3g20600; ORFNames=K10D20.24; PE=1: Evidence at protein level;
Pbr028963.1	-1.08024	3.49901e-18	6.99476e-16	sp: NA
Pbr040397.1	-1.08033	4.09791e-08	1.5104e-06	sp|Q93XX5; Q8LAF6; Q9FHA0|RecName: Full=PI-PLC X domain-containing protein At5g67130;Flags: Precursor; OS=Arabidopsis thaliana (Mouse-ear cress). GN=OrderedLocusNames=At5g67130; ORFNames=K21H1.9; PE=1: Evidence at protein level;
Pbr022843.1	-1.08049	2.33459e-07	7.04229e-06	sp: NA
Pbr035571.1	-1.08148	0.0168144	0.0681621	sp|O04973|RecName: Full=2-isopropylmalate synthase A;AltName: Full=Alpha-IPM synthase A;AltName: Full=Alpha-isopropylmalate synthase A; OS=Solanum pennellii (Tomato) (Lycopersicon pennellii). GN=Name=IPMSA; PE=2: Evidence at transcript level;
Pbr036890.1	-1.08185	6.03056e-06	0.00011299	sp|Q5RC69|RecName: Full=Deoxycytidylate deaminase;AltName: Full=dCMP deaminase; OS=Pongo abelii (Sumatran orangutan) (Pongo pygmaeus abelii). GN=Name=DCTD; PE=2: Evidence at transcript level;
Pbr006049.1	-1.08279	1.96158e-05	0.000308418	sp|P35135|RecName: Full=Ubiquitin-conjugating enzyme E2-17 kDa;AltName: Full=Ubiquitin carrier protein;AltName: Full=Ubiquitin-protein ligase; OS=Solanum lycopersicum (Tomato) (Lycopersicon esculentum). GN= PE=2: Evidence at transcript level;
Pbr017734.2	-1.08495	2.16013e-07	6.58156e-06	sp|Q8LBB2; Q9S7W6|RecName: Full=SNF1-related protein kinase regulatory subunit gamma-1;AltName: Full=CBS domain-containing protein CBSCBS1; OS=Arabidopsis thaliana (Mouse-ear cress). GN=Name=KING1; Synonyms=CBSCBS1; OrderedLocusNames=At3g48530;ORFNames=T8P19.40; PE=1: Evidence at protein level;
Pbr032776.1	-1.08674	3.39177e-07	9.66286e-06	sp|Q1PSI9; A5ANX2; A7R1S9; F6HP72|RecName: Full=L-idonate 5-dehydrogenase; OS=Vitis vinifera (Grape). GN=OrderedLocusNames=VIT_16s0100g00290;ORFNames=GSVIVT00012394001, LOC100232980, VITISV_028585; PE=1: Evidence at protein level;
Pbr012012.1	-1.08746	0.0238464	0.0886684	sp: NA
Pbr042864.1	-1.08809	0.0477889	0.149244	sp|Q36450|RecName: Full=NADH dehydrogenase [ubiquinone] iron-sulfur protein 2;AltName: Full=NADH dehydrogenase subunit 7; OS=Nicotiana sylvestris (Wood tobacco) (South American tobacco). GN=Name=NAD7; PE=2: Evidence at transcript level;
Pbr004343.1	-1.08847	5.61532e-06	0.000106479	sp|P26569|RecName: Full=Histone H1.2; OS=Arabidopsis thaliana (Mouse-ear cress). GN=OrderedLocusNames=At2g30620; ORFNames=T06B20.3; PE=1: Evidence at protein level;
Pbr037951.1	-1.09202	0.000215756	0.00221474	sp|P13240|RecName: Full=Disease resistance response protein 206;AltName: Full=Dirigent protein PI206;Flags: Precursor; OS=Pisum sativum (Garden pea). GN=Name=PI206; PE=1: Evidence at protein level;
Pbr033022.1	-1.09377	0.0112349	0.0502981	sp|Q6ICB0|RecName: Full=Desumoylating isopeptidase 1;AltName: Full=PPPDE peptidase domain-containing protein 2;AltName: Full=Protein FAM152B; OS=Homo sapiens (Human). GN=Name=DESI1; Synonyms=FAM152B, PPPDE2; PE=1: Evidence at protein level;
Pbr016501.2	-1.09411	1.70021e-11	1.34135e-09	sp|B2HGV4|RecName: Full=Long-chain-fatty-acid--CoA ligase FadD15;AltName: Full=Acyl-CoA synthetase; OS=Mycobacterium marinum (strain ATCC BAA-535 / M). GN=Name=fadD15; OrderedLocusNames=MMAR_3231; PE=3: Inferred from homology;
Pbr008413.1	-1.09546	2.57779e-07	7.64873e-06	sp: NA
Pbr003840.1	-1.09576	0.00179983	0.0119291	sp|Q55D54|RecName: Full=Putative methylsterol monooxygenase DDB_G0269788;AltName: Full=C-4 methylsterol oxidase; OS=Dictyostelium discoideum (Slime mold). GN=ORFNames=DDB_G0269788; PE=3: Inferred from homology;
Pbr020812.1	-1.09644	1.2845e-15	1.94231e-13	sp|P43390|RecName: Full=Metallothionein-like protein type 2; OS=Actinidia deliciosa (Kiwi). GN=ORFNames=pKIWI504; PE=2: Evidence at transcript level;
Pbr022403.1	-1.10078	7.79986e-18	1.52059e-15	sp|P51104|RecName: Full=Dihydroflavonol-4-reductase;AltName: Full=Dihydrokaempferol 4-reductase; OS=Dianthus caryophyllus (Carnation) (Clove pink). GN=Name=A; PE=2: Evidence at transcript level;
Pbr018018.1	-1.10207	4.50453e-11	3.20053e-09	sp: NA
Pbr034873.1	-1.10349	0.0021675	0.0139241	sp|Q8S528; Q94C67; Q9ZUB6|RecName: Full=Aldehyde dehydrogenase family 2 member B7, mitochondrial;Flags: Precursor; OS=Arabidopsis thaliana (Mouse-ear cress). GN=Name=ALDH2B7; Synonyms=ALDH3; OrderedLocusNames=At1g23800;ORFNames=F5O8.33, F5O8.35; PE=2: Evidence at transcript level;
Pbr013632.1	-1.10437	4.3679e-11	3.12226e-09	sp|P35133; P56617; Q4TZ00; Q8LCR4|RecName: Full=Ubiquitin-conjugating enzyme E2 10;AltName: Full=Ubiquitin carrier protein 10/12;AltName: Full=Ubiquitin-conjugating enzyme E2-17 kDa 10/12;AltName: Full=Ubiquitin-protein ligase 10/12; OS=Arabidopsis thaliana (Mouse-ear cress). GN=Name=UBC10; Synonyms=UBC12; OrderedLocusNames=At5g53300;ORFNames=K19E1.10; PE=1: Evidence at protein level;
Pbr028967.1	-1.1044	1.40121e-15	2.10529e-13	sp: NA
Pbr013360.1	-1.10444	0.000422873	0.00378563	sp: NA
Pbr033727.1	-1.10573	1.05437e-05	0.000180621	sp|Q9SD85|RecName: Full=Flavonoid 3'-monooxygenase;AltName: Full=Cytochrome P450 75B1;AltName: Full=Flavonoid 3'-hydroxylase;AltName: Full=Protein TRANSPARENT TESTA 7; OS=Arabidopsis thaliana (Mouse-ear cress). GN=Name=CYP75B1; Synonyms=F3'H, TT7; OrderedLocusNames=At5g07990;ORFNames=F13G24.190; PE=1: Evidence at protein level;
Pbr025167.2	-1.10615	3.76969e-15	5.31634e-13	sp|Q9FH99|RecName: Full=F-box protein At5g67140; OS=Arabidopsis thaliana (Mouse-ear cress). GN=OrderedLocusNames=At5g67140; ORFNames=K21H1.10; PE=2: Evidence at transcript level;
Pbr021492.1	-1.10691	0.0111465	0.050016	sp|Q6DBN1; O81475|RecName: Full=BTB/POZ domain-containing protein At4g08455; OS=Arabidopsis thaliana (Mouse-ear cress). GN=OrderedLocusNames=At4g08455; ORFNames=T15F16.14; PE=1: Evidence at protein level;
Pbr020965.1	-1.10699	0.0462319	0.145409	sp: NA
Pbr016203.1	-1.10775	9.43779e-06	0.00016491	sp|Q9SGP6; C1JGQ9|RecName: Full=Glutaredoxin-C9;AltName: Full=Protein ROXY 19; OS=Arabidopsis thaliana (Mouse-ear cress). GN=Name=GRXC9; Synonyms=GRX480, ROXY19; OrderedLocusNames=At1g28480;ORFNames=F3M18.8; PE=1: Evidence at protein level;
Pbr037981.1	-1.10831	0.00868305	0.0412454	sp: NA
Pbr015535.1	-1.10951	7.81905e-09	3.5334e-07	sp|Q8L4D8; Q9CA49; Q9SSF5|RecName: Full=Protein IQ-DOMAIN 31; OS=Arabidopsis thaliana (Mouse-ear cress). GN=Name=IQD31; OrderedLocusNames=At1g74690; ORFNames=F1M20.37, F25A4.33; PE=1: Evidence at protein level;
Pbr017954.1	-1.11109	0.00532725	0.0282455	sp|P17067|RecName: Full=Carbonic anhydrase, chloroplastic;AltName: Full=Carbonate dehydratase;Contains: RecName: Full=Carbonic anhydrase, 27 kDa isoform;Contains: RecName: Full=Carbonic anhydrase, 25 kDa isoform;Flags: Precursor; OS=Pisum sativum (Garden pea). GN= PE=1: Evidence at protein level;
Pbr014941.1	-1.11539	2.54053e-17	4.54005e-15	sp: NA
Pbr009480.1	-1.11644	0.0251021	0.0922901	sp|Q43434; Q43435|RecName: Full=V-type proton ATPase 16 kDa proteolipid subunit;AltName: Full=Vacuolar proton pump 16 kDa proteolipid subunit; OS=Gossypium hirsutum (Upland cotton) (Gossypium mexicanum). GN=Name=CVA16-2;andName=CVA16-4; PE=2: Evidence at transcript level;
Pbr036900.1	-1.11653	3.04037e-19	6.51994e-17	sp|Q8LBB2; Q9S7W6|RecName: Full=SNF1-related protein kinase regulatory subunit gamma-1;AltName: Full=CBS domain-containing protein CBSCBS1; OS=Arabidopsis thaliana (Mouse-ear cress). GN=Name=KING1; Synonyms=CBSCBS1; OrderedLocusNames=At3g48530;ORFNames=T8P19.40; PE=1: Evidence at protein level;
Pbr023337.1	-1.11707	2.46799e-13	2.63427e-11	sp|Q9FYB5; O65641|RecName: Full=Chaperone protein dnaJ 11, chloroplastic;Flags: Precursor; OS=Arabidopsis thaliana (Mouse-ear cress). GN=Name=ATJ11; Synonyms=C11, J11; OrderedLocusNames=At4g36040;ORFNames=T19K4.170; PE=1: Evidence at protein level;
Pbr015140.1	-1.11804	0.0164375	0.0669563	sp|A1JP85|RecName: Full=Bifunctional uridylyltransferase/uridylyl-removing enzyme {ECO:0000255|HAMAP-Rule:MF_00277};AltName: Full=Bifunctional [protein-PII] modification enzyme {ECO:0000255|HAMAP-Rule:MF_00277};AltName: Full=Bifunctional nitrogen sensor protein {ECO:0000255|HAMAP-Rule:MF_00277};Includes: RecName: Full=[Protein-PII] uridylyltransferase {ECO:0000255|HAMAP-Rule:MF_00277};Includes: R…
Pbr001937.2	-1.12099	4.46965e-12	3.96371e-10	sp|Q9H1K1; Q6P713; Q99617; Q9H1K2|RecName: Full=Iron-sulfur cluster assembly enzyme ISCU, mitochondrial;AltName: Full=NifU-like N-terminal domain-containing protein;AltName: Full=NifU-like protein;Flags: Precursor; OS=Homo sapiens (Human). GN=Name=ISCU; Synonyms=NIFUN; PE=1: Evidence at protein level;
Pbr028042.1	-1.12171	2.01298e-06	4.47541e-05	sp: NA
Pbr018090.1	-1.12237	0.000309317	0.00294882	sp|Q6DFQ5|RecName: Full=Transmembrane protein 97; OS=Xenopus tropicalis (Western clawed frog) (Silurana tropicalis). GN=Name=tmem97; ORFNames=TEgg113g04.1; PE=2: Evidence at transcript level;
Pbr033517.1	-1.12353	0.000266511	0.0026162	sp|P37705|RecName: Full=Glycine-rich protein A3; OS=Daucus carota (Wild carrot). GN= PE=2: Evidence at transcript level;
Pbr040569.1	-1.12386	0.0174215	0.0699928	sp|Q08632|RecName: Full=Short-chain type dehydrogenase/reductase; OS=Picea abies (Norway spruce) (Picea excelsa). GN= PE=2: Evidence at transcript level;
Pbr012452.1	-1.12393	0.0117124	0.0518942	sp: NA
Pbr031208.1	-1.12507	7.25207e-10	4.05377e-08	sp|P43935|RecName: Full=Uncharacterized protein HI_0077; OS=Haemophilus influenzae (strain ATCC 51907 / DSM 11121 / KW20 / Rd). GN=OrderedLocusNames=HI_0077; PE=4: Predicted;
Pbr029373.1	-1.12785	0.000736631	0.0058605	sp|Q9LU46; Q0WWH1|RecName: Full=DEAD-box ATP-dependent RNA helicase 35; OS=Arabidopsis thaliana (Mouse-ear cress). GN=Name=RH35; OrderedLocusNames=At5g51280; ORFNames=MWD22.23; PE=2: Evidence at transcript level;
Pbr005929.1	-1.12981	2.70207e-07	7.95744e-06	sp|Q9FWS4|RecName: Full=50S ribosomal protein L31, chloroplastic;AltName: Full=CL31;AltName: Full=Protein EMBRYO DEFECTIVE 2184;Flags: Precursor; OS=Arabidopsis thaliana (Mouse-ear cress). GN=Name=RPL31; Synonyms=EMB2184; OrderedLocusNames=At1g75350;ORFNames=F1B16.11; PE=2: Evidence at transcript level;
Pbr013287.1	-1.13032	0.0436425	0.139534	sp: NA
Pbr035878.1	-1.13044	1.22842e-13	1.36685e-11	sp: NA
Pbr020575.1	-1.13088	2.36918e-11	1.78551e-09	sp: NA
Pbr016878.2	-1.13127	5.36945e-21	1.39187e-18	sp|Q6PDY2; Q3U2E1|RecName: Full=2-aminoethanethiol dioxygenase;AltName: Full=Cysteamine dioxygenase; OS=Mus musculus (Mouse). GN=Name=Ado; Synonyms=Gm237; PE=1: Evidence at protein level;
Pbr031749.1	-1.13258	0.00131752	0.00929529	sp|P9WFZ5; L0TCC3; O50401; Q7D5L8|RecName: Full=Trehalose-phosphate phosphatase;AltName: Full=Trehalose-6-phosphate phosphatase; OS=Mycobacterium tuberculosis (strain ATCC 25618 / H37Rv). GN=Name=otsB; Synonyms=otsB2; OrderedLocusNames=Rv3372; PE=1: Evidence at protein level;
Pbr005366.1	-1.13282	0.0106539	0.0482092	sp|P0CE10; Q9SV27|RecName: Full=Putative uncharacterized protein At4g01020, chloroplastic;Flags: Precursor; OS=Arabidopsis thaliana (Mouse-ear cress). GN=OrderedLocusNames=At4g01020; ORFNames=F3I3.40; PE=3: Inferred from homology;
Pbr009402.1	-1.13372	0.00448622	0.0246507	sp|Q9M2S4|RecName: Full=L-type lectin-domain containing receptor kinase S.4;Flags: Precursor; OS=Arabidopsis thaliana (Mouse-ear cress). GN=Name=LECRKS4; OrderedLocusNames=At3g55550; ORFNames=T22E16.210; PE=2: Evidence at transcript level;
Pbr018373.1	-1.13477	2.84999e-21	7.6396e-19	sp: NA
Pbr039715.1	-1.13529	1.71058e-05	0.000275432	sp|O82569|RecName: Full=Protein translation factor SUI1 homolog; OS=Pimpinella brachycarpa. GN= PE=3: Inferred from homology;
Pbr042666.1	-1.13722	0.00939865	0.0438152	sp|Q96DG6; D3DTC7; Q8TED6|RecName: Full=Carboxymethylenebutenolidase homolog; OS=Homo sapiens (Human). GN=Name=CMBL; PE=1: Evidence at protein level;
Pbr012942.1	-1.13957	6.50372e-22	1.82638e-19	sp: NA
Pbr035003.1	-1.13986	0.0349125	0.118326	sp|Q839B2|RecName: Full=Hypoxanthine-guanine phosphoribosyltransferase; OS=Enterococcus faecalis (strain ATCC 700802 / V583). GN=Name=hpt; OrderedLocusNames=EF_0264; PE=3: Inferred from homology;
Pbr023100.1	-1.14234	1.61053e-06	3.71729e-05	sp|O48786|RecName: Full=Cytochrome P450 734A1;AltName: Full=Protein PHYB ACTIVATION-TAGGED SUPPRESSOR 1; OS=Arabidopsis thaliana (Mouse-ear cress). GN=Name=CYP734A1; Synonyms=BAS1; OrderedLocusNames=At2g26710;ORFNames=F18A8.8; PE=2: Evidence at transcript level;
Pbr015633.1	-1.14323	0.0216962	0.0825332	sp: NA
Pbr026514.1	-1.14339	1.96584e-12	1.8329e-10	sp|Q9XHP0|RecName: Full=11S globulin seed storage protein 2;AltName: Full=11S globulin seed storage protein II;AltName: Full=Alpha-globulin;Contains: RecName: Full=11S globulin seed storage protein 2 acidic chain; AltName: Full=11S globulin seed storage protein II acidic chain;Contains: RecName: Full=11S globulin seed storage protein 2 basic chain; AltName: Full=11S globulin seed storage protein …
Pbr024606.1	-1.14456	0.0491582	0.152372	sp|Q20390; Q68GX0|RecName: Full=Palmitoyl-protein thioesterase 1;AltName: Full=Palmitoyl-protein hydrolase 1;Flags: Precursor; OS=Caenorhabditis elegans. GN=Name=ppt-1; ORFNames=F44C4.5; PE=2: Evidence at transcript level;
Pbr041683.1	-1.14481	0.0359981	0.121086	sp|Q9LRR4|RecName: Full=Putative disease resistance RPP13-like protein 1; OS=Arabidopsis thaliana (Mouse-ear cress). GN=Name=RPPL1; OrderedLocusNames=At3g14470; ORFNames=MOA2.9; PE=3: Inferred from homology;
Pbr034616.1	-1.14595	4.41774e-19	9.38829e-17	sp: NA
Pbr033983.1	-1.1464	7.80343e-05	0.000965766	sp|P47924; Q9SBA8|RecName: Full=Bifunctional riboflavin biosynthesis protein RIBA 1, chloroplastic;Includes: RecName: Full=3,4-dihydroxy-2-butanone 4-phosphate synthase;Includes: RecName: Full=GTP cyclohydrolase-2; AltName: Full=GTP cyclohydrolase II;Flags: Precursor; OS=Arabidopsis thaliana (Mouse-ear cress). GN=Name=RIBA1; Synonyms=RIBBA; OrderedLocusNames=At5g64300;ORFNames=MSJ1.14; PE=1: Evid…
Pbr026795.1	-1.15027	0.00313783	0.0185603	sp|Q9LU46; Q0WWH1|RecName: Full=DEAD-box ATP-dependent RNA helicase 35; OS=Arabidopsis thaliana (Mouse-ear cress). GN=Name=RH35; OrderedLocusNames=At5g51280; ORFNames=MWD22.23; PE=2: Evidence at transcript level;
Pbr002062.1	-1.15066	6.45161e-13	6.50372e-11	sp|Q84UV8|RecName: Full=Bifunctional monodehydroascorbate reductase and carbonic anhydrase nectarin-3;AltName: Full=Nectarin-III;Contains: RecName: Full=Nectarin-2;Flags: Precursor; OS=Nicotiana langsdorffii x Nicotiana sanderae (Ornamental tobacco). GN=Name=NEC3 {ECO:0000312|EMBL:AAO85482.1}; PE=1: Evidence at protein level;
Pbr025004.1	-1.15133	0.004508	0.0247588	sp|Q9SMZ9; Q680I9|RecName: Full=Uncharacterized protein At4g33100; OS=Arabidopsis thaliana (Mouse-ear cress). GN=OrderedLocusNames=At4g33100; ORFNames=F4I10.30; PE=3: Inferred from homology;
Pbr030658.1	-1.15205	3.82772e-05	0.000533326	sp|P82412|RecName: Full=30S ribosomal protein 3, chloroplastic;AltName: Full=Plastid-specific 30S ribosomal protein 3;Flags: Precursor; OS=Spinacia oleracea (Spinach). GN=Name=PSRP3; PE=1: Evidence at protein level;
Pbr036810.1	-1.15235	2.70581e-08	1.06556e-06	sp: NA
Pbr000887.1	-1.15261	0.0314793	0.109153	sp|Q9FY79; Q1PDY2|RecName: Full=Laccase-14;AltName: Full=Benzenediol:oxygen oxidoreductase 14;AltName: Full=Diphenol oxidase 14;AltName: Full=Urishiol oxidase 14;Flags: Precursor; OS=Arabidopsis thaliana (Mouse-ear cress). GN=Name=LAC14; OrderedLocusNames=At5g09360; ORFNames=T5E8.160; PE=2: Evidence at transcript level;
Pbr013576.1	-1.15283	0.00359026	0.020606	sp|Q5SN75|RecName: Full=Probable protein phosphatase 2C 8; OS=Oryza sativa subsp. japonica (Rice). GN=OrderedLocusNames=Os01g0656200, LOC_Os01g46760;ORFNames=OSJNBa0049H05.30; PE=2: Evidence at transcript level;
Pbr024494.1	-1.15311	1.30597e-17	2.42571e-15	sp|O42901; P79056|RecName: Full=Uncharacterized protein C119.09c; OS=Schizosaccharomyces pombe (strain 972 / ATCC 24843) (Fission yeast). GN=ORFNames=SPBC119.09c; PE=2: Evidence at transcript level;
Pbr027587.1	-1.15347	2.73023e-15	3.90323e-13	sp|Q9LV58; Q8LE67|RecName: Full=Multiprotein-bridging factor 1c; OS=Arabidopsis thaliana (Mouse-ear cress). GN=Name=MBF1C; OrderedLocusNames=At3g24500; ORFNames=MOB24.13; PE=1: Evidence at protein level;
Pbr006263.1	-1.15544	0.000378563	0.00348417	sp|Q9XGX7; Q2QNC2|RecName: Full=Mitochondrial import inner membrane translocase subunit Tim9; OS=Oryza sativa subsp. japonica (Rice). GN=Name=TIM9; OrderedLocusNames=Os12g0571200, LOC_Os12g38310; PE=3: Inferred from homology;
Pbr012453.1	-1.15674	0.00048503	0.00422815	sp|Q08DK7|RecName: Full=Mitochondrial basic amino acids transporter;AltName: Full=Carnitine/acylcarnitine translocase-like;AltName: Full=Mitochondrial carnitine/acylcarnitine carrier protein CACL;AltName: Full=Mitochondrial ornithine transporter 3;AltName: Full=Solute carrier family 25 member 29; OS=Bos taurus (Bovine). GN=Name=SLC25A29; Synonyms=ORNT3; PE=2: Evidence at transcript level;
Pbr039283.1	-1.157	1.79559e-23	5.80222e-21	sp|Q42605; B9DI57; Q9LPX1|RecName: Full=Bifunctional UDP-glucose 4-epimerase and UDP-xylose 4-epimerase 1;AltName: Full=UDP-D-xylose 4-epimerase;AltName: Full=UDP-L-arabinose 4-epimerase;AltName: Full=UDP-galactose 4-epimerase 1;AltName: Full=UDP-glucose 4-epimerase 1; OS=Arabidopsis thaliana (Mouse-ear cress). GN=Name=UGE1; OrderedLocusNames=At1g12780; ORFNames=F13K23.3; PE=1: Evidence at protei…
Pbr038486.1	-1.15775	0.0432761	0.138758	sp: NA
Pbr007670.1	-1.1587	0.0038651	0.0218642	sp|Q42374; Q8VXY8; Q9FRS8|RecName: Full=Syntaxin-related protein KNOLLE;AltName: Full=Syntaxin-111; OS=Arabidopsis thaliana (Mouse-ear cress). GN=Name=KN; Synonyms=SYP111; OrderedLocusNames=At1g08560;ORFNames=F22O13.4; PE=1: Evidence at protein level;
Pbr000217.1	-1.16003	9.53723e-14	1.0816e-11	sp|Q9SEV0; Q1PFH9; Q680A7; Q9SYA8|RecName: Full=Anthocyanidin reductase;AltName: Full=Anthocyanin spotted testa;AltName: Full=Protein BANYULS; OS=Arabidopsis thaliana (Mouse-ear cress). GN=Name=BAN; Synonyms=ANR; OrderedLocusNames=At1g61720;ORFNames=T13M11.8; PE=1: Evidence at protein level;
Pbr016042.1	-1.16198	0.014812	0.0619722	sp|Q9GQQ0; A1ZAA4; Q960X6; Q9GQP9; Q9GQQ1; Q9GQQ2; Q9GQQ3; Q9V7J3|RecName: Full=Protein spinster;AltName: Full=Protein benchwarmer;AltName: Full=Protein diphthong; OS=Drosophila melanogaster (Fruit fly). GN=Name=spin; Synonyms=bnch; ORFNames=CG8428; PE=1: Evidence at protein level;
Pbr038102.1	-1.16441	4.32799e-14	5.18239e-12	sp|Q9LBG2|RecName: Full=Levodione reductase;AltName: Full=(6R)-2,2,6-trimethyl-1,4-cyclohexanedione reductase; OS=Leifsonia aquatica (Corynebacterium aquaticum). GN=Name=lvr; PE=1: Evidence at protein level;
Pbr022418.1	-1.1677	1.05876e-09	5.74138e-08	sp|Q9SAG8; Q9ZSN1|RecName: Full=Chaperone protein dnaJ 8, chloroplastic;Flags: Precursor; OS=Arabidopsis thaliana (Mouse-ear cress). GN=Name=ATJ8; Synonyms=C8, J8; OrderedLocusNames=At1g80920;ORFNames=F23A5.28; PE=2: Evidence at transcript level;
Pbr040971.1	-1.16777	8.68277e-08	2.96408e-06	sp|Q94AR4; O23285; Q681X8; Q8LBU8|RecName: Full=Polyadenylate-binding protein-interacting protein 2;AltName: Full=PAM2-containing protein CID2;AltName: Full=Protein CTC-INTERACTING DOMAIN 2; OS=Arabidopsis thaliana (Mouse-ear cress). GN=Name=CID2; OrderedLocusNames=At4g14270; ORFNames=dl3175w; PE=2: Evidence at transcript level;
Pbr032237.1	-1.16824	2.83369e-14	3.53671e-12	sp|O81916; Q940T7|RecName: Full=Uncharacterized calcium-binding protein At1g02270; OS=Arabidopsis thaliana (Mouse-ear cress). GN=OrderedLocusNames=At1g02270; ORFNames=T6A9_9, T7I23.22; PE=2: Evidence at transcript level;
Pbr037350.1	-1.16859	1.69316e-19	3.73272e-17	sp|Q9Y4C4; Q96CI0|RecName: Full=Malignant fibrous histiocytoma-amplified sequence 1;AltName: Full=Malignant fibrous histiocytoma-amplified sequence with leucine-rich tandem repeats 1; OS=Homo sapiens (Human). GN=Name=MFHAS1; Synonyms=MASL1; PE=1: Evidence at protein level;
Pbr005694.1	-1.17108	2.22889e-11	1.70705e-09	sp|B9SZB6|RecName: Full=Arginine biosynthesis bifunctional protein ArgJ, chloroplastic {ECO:0000255|HAMAP-Rule:MF_03124};Includes: RecName: Full=Glutamate N-acetyltransferase {ECO:0000255|HAMAP-Rule:MF_03124}; AltName: Full=Ornithine acetyltransferase {ECO:0000255|HAMAP-Rule:MF_03124}; AltName: Full=Ornithine transacetylase {ECO:0000255|HAMAP-Rule:MF_03124};Includes: RecName: Full=Amino-acid acet…
Pbr033761.1	-1.17171	0.0174721	0.0700863	sp: NA
Pbr005042.2	-1.17219	1.38212e-07	4.47841e-06	sp: NA
Pbr016420.1	-1.17233	3.3888e-07	9.66286e-06	sp|O04147|RecName: Full=Cyclic phosphodiesterase; OS=Arabidopsis thaliana (Mouse-ear cress). GN=OrderedLocusNames=At4g18930; ORFNames=F13C5.100, F13C5_100; PE=1: Evidence at protein level;
Pbr040657.1	-1.17529	7.4074e-06	0.00013441	sp: NA
Pbr034275.2	-1.17626	1.39808e-16	2.29023e-14	sp|Q46036|RecName: Full=Outer membrane lipoprotein Blc;Flags: Precursor; OS=Citrobacter freundii. GN= PE=3: Inferred from homology;
Pbr009920.1	-1.17948	3.71683e-09	1.80776e-07	sp|P32295|RecName: Full=Indole-3-acetic acid-induced protein ARG7; OS=Vigna radiata var. radiata (Mung bean) (Phaseolus aureus). GN=Name=ARG7; PE=2: Evidence at transcript level;
Pbr036161.1	-1.18111	1.77978e-05	0.000284287	sp|Q9LIN2|RecName: Full=GDSL esterase/lipase At3g26430;AltName: Full=Extracellular lipase At3g26430;Flags: Precursor; OS=Arabidopsis thaliana (Mouse-ear cress). GN=OrderedLocusNames=At3g26430; ORFNames=F20C19.19; PE=2: Evidence at transcript level;
Pbr011374.1	-1.18404	3.26076e-16	5.19717e-14	sp|P27880|RecName: Full=18.2 kDa class I heat shock protein; OS=Medicago sativa (Alfalfa). GN=Name=HSP18.2; PE=2: Evidence at transcript level;
Pbr006771.1	-1.18653	4.89602e-09	2.31447e-07	sp|P54797|RecName: Full=Transport and Golgi organization 2 homolog;AltName: Full=Ser/Thr-rich protein T10 in DGCR region; OS=Mus musculus (Mouse). GN=Name=Tango2; Synonyms=D16H22S680E, T10; PE=2: Evidence at transcript level;
Pbr042402.1	-1.18704	9.48723e-06	0.000165528	sp: NA
Pbr006135.1	-1.18807	5.23183e-17	9.14174e-15	sp: NA
Pbr009995.1	-1.18955	0.0482899	0.150417	sp|Q9SW96; A4FVR0|RecName: Full=Asparagine--tRNA ligase, cytoplasmic 1 {ECO:0000305};AltName: Full=Asparaginyl-tRNA synthetase 1 {ECO:0000305};AltName: Full=Protein EMBRYO DEFECTIVE 2755 {ECO:0000303|PubMed:16297076}; OS=Arabidopsis thaliana (Mouse-ear cress). GN=Name=SYNC1 {ECO:0000303|PubMed:10824085};Synonyms=EMB2755 {ECO:0000303|PubMed:16297076};OrderedLocusNames=At5g56680; ORFNames=MIK19.13;…
Pbr030484.1	-1.19199	6.12309e-11	4.2733e-09	sp|Q96253|RecName: Full=ATP synthase subunit epsilon, mitochondrial; OS=Arabidopsis thaliana (Mouse-ear cress). GN=OrderedLocusNames=At1g51650; ORFNames=F19C24.25; PE=1: Evidence at protein level;
Pbr016162.1	-1.19272	1.00464e-23	3.33782e-21	sp|P51850|RecName: Full=Pyruvate decarboxylase 1; OS=Pisum sativum (Garden pea). GN=Name=PDC1; PE=2: Evidence at transcript level;
Pbr009924.1	-1.19347	2.12555e-05	0.000329215	sp|P33083|RecName: Full=Auxin-induced protein 6B; OS=Glycine max (Soybean) (Glycine hispida). GN= PE=2: Evidence at transcript level;
Pbr033358.1	-1.19359	7.13956e-08	2.48034e-06	sp: NA
Pbr011299.1	-1.19469	0.00516125	0.0275824	sp: NA
Pbr038939.1	-1.19667	3.40824e-09	1.67494e-07	sp: NA
Pbr038547.1	-1.19689	6.17983e-05	0.000793123	sp|Q9XIH7|RecName: Full=Putative polyol transporter 1; OS=Arabidopsis thaliana (Mouse-ear cress). GN=Name=PLT1; OrderedLocusNames=At2g16120; ORFNames=F7H1.14; PE=3: Inferred from homology;
Pbr029891.1	-1.19703	1.15215e-09	6.20377e-08	sp|P37821; O04993; Q40278|RecName: Full=1-aminocyclopropane-1-carboxylate synthase;AltName: Full=S-adenosyl-L-methionine methylthioadenosine-lyase; OS=Malus domestica (Apple) (Pyrus malus). GN=Name=ACS-1; PE=1: Evidence at protein level;
Pbr029740.1	-1.2006	0.019982	0.0774745	sp|Q39761|RecName: Full=(+)-delta-cadinene synthase isozyme XC1; OS=Gossypium arboreum (Tree cotton) (Gossypium nanking). GN= PE=1: Evidence at protein level;
Pbr009806.1	-1.20152	0.0385613	0.126954	sp: NA
Pbr007078.1	-1.20244	1.40708e-06	3.33585e-05	sp|Q7M3S9; Q55EJ8|RecName: Full=RING finger protein B; OS=Dictyostelium discoideum (Slime mold). GN=Name=rngB; ORFNames=DDB_G0268860; PE=2: Evidence at transcript level;
Pbr038830.1	-1.20328	7.8017e-10	4.33022e-08	sp: NA
Pbr012310.1	-1.20539	3.53607e-05	0.000501087	sp|Q9FDW1; Q39154; Q8LBC5; Q941B3; Q9SAM4|RecName: Full=Transcription factor MYB44;AltName: Full=Myb-related protein 44;AltName: Full=Myb-related protein R1; OS=Arabidopsis thaliana (Mouse-ear cress). GN=Name=MYB44; Synonyms=MYBR1; OrderedLocusNames=At5g67300;ORFNames=K8K14.2; PE=2: Evidence at transcript level;
Pbr008748.1	-1.2055	1.13043e-07	3.72425e-06	sp|Q9FDW1; Q39154; Q8LBC5; Q941B3; Q9SAM4|RecName: Full=Transcription factor MYB44;AltName: Full=Myb-related protein 44;AltName: Full=Myb-related protein R1; OS=Arabidopsis thaliana (Mouse-ear cress). GN=Name=MYB44; Synonyms=MYBR1; OrderedLocusNames=At5g67300;ORFNames=K8K14.2; PE=2: Evidence at transcript level;
Pbr022078.1	-1.20588	8.90302e-27	3.81842e-24	sp: NA
Pbr004947.1	-1.20955	3.50819e-23	1.11831e-20	sp|Q66GR3; O48535; Q3E6N5|RecName: Full=Transcription factor bHLH130;AltName: Full=Basic helix-loop-helix protein 130;AltName: Full=Transcription factor EN 69;AltName: Full=bHLH transcription factor bHLH130; OS=Arabidopsis thaliana (Mouse-ear cress). GN=Name=BHLH130; Synonyms=EN69; OrderedLocusNames=At2g42280;ORFNames=T24P15.19; PE=1: Evidence at protein level;
Pbr024453.1	-1.2096	6.56666e-20	1.56466e-17	sp|Q9C5D2; O23399; Q8LGK0|RecName: Full=F-box/LRR-repeat protein 4; OS=Arabidopsis thaliana (Mouse-ear cress). GN=Name=FBL4; OrderedLocusNames=At4g15475; ORFNames=dl3775w, FCAALL.58; PE=2: Evidence at transcript level;
Pbr008482.1	-1.21013	0.016232	0.0663597	sp|Q8LGG8; Q940U0; Q9SSA2|RecName: Full=Universal stress protein A-like protein; OS=Arabidopsis thaliana (Mouse-ear cress). GN=OrderedLocusNames=At3g01520; ORFNames=F4P13.7; PE=1: Evidence at protein level;
Pbr013501.1	-1.21014	8.30844e-17	1.4202e-14	sp|O81916; Q940T7|RecName: Full=Uncharacterized calcium-binding protein At1g02270; OS=Arabidopsis thaliana (Mouse-ear cress). GN=OrderedLocusNames=At1g02270; ORFNames=T6A9_9, T7I23.22; PE=2: Evidence at transcript level;
Pbr024290.1	-1.21016	1.77956e-06	4.02089e-05	sp: NA
Pbr029816.1	-1.21273	0.0331839	0.113809	sp|Q37550|RecName: Full=ATP synthase subunit 9, mitochondrial;AltName: Full=Lipid-binding protein; OS=Malus domestica (Apple) (Pyrus malus). GN=Name=ATP9; PE=3: Inferred from homology;
Pbr041924.1	-1.21286	0.000246125	0.00245179	sp|Q9SR40|RecName: Full=Laccase-7;AltName: Full=Benzenediol:oxygen oxidoreductase 7;AltName: Full=Diphenol oxidase 7;AltName: Full=Urishiol oxidase 7;Flags: Precursor; OS=Arabidopsis thaliana (Mouse-ear cress). GN=Name=LAC7; OrderedLocusNames=At3g09220; ORFNames=F3L24.9; PE=2: Evidence at transcript level;
Pbr037452.1	-1.21291	0.00818529	0.039461	sp|Q9FYA2|RecName: Full=Probable WRKY transcription factor 75;AltName: Full=WRKY DNA-binding protein 75; OS=Arabidopsis thaliana (Mouse-ear cress). GN=Name=WRKY75; OrderedLocusNames=At5g13080; ORFNames=T19L5.40; PE=2: Evidence at transcript level;
Pbr009637.1	-1.21507	0.0247591	0.0913136	sp: NA
Pbr039269.1	-1.22009	0.00114949	0.00838184	sp|Q9SEV0; Q1PFH9; Q680A7; Q9SYA8|RecName: Full=Anthocyanidin reductase;AltName: Full=Anthocyanin spotted testa;AltName: Full=Protein BANYULS; OS=Arabidopsis thaliana (Mouse-ear cress). GN=Name=BAN; Synonyms=ANR; OrderedLocusNames=At1g61720;ORFNames=T13M11.8; PE=1: Evidence at protein level;
Pbr028718.1	-1.2202	4.00675e-06	7.96925e-05	sp|Q0III6; Q8WN90|RecName: Full=DnaJ homolog subfamily B member 6;AltName: Full=MRJ; OS=Bos taurus (Bovine). GN=Name=DNAJB6; Synonyms=MRJ; PE=2: Evidence at transcript level;
Pbr036891.1	-1.22029	7.91953e-20	1.84964e-17	sp|Q9FYF9|RecName: Full=F-box protein At1g67340; OS=Arabidopsis thaliana (Mouse-ear cress). GN=OrderedLocusNames=At1g67340; ORFNames=F1N21.16; PE=1: Evidence at protein level;
Pbr020147.1	-1.22043	1.69877e-10	1.08597e-08	sp|Q9FWS4|RecName: Full=50S ribosomal protein L31, chloroplastic;AltName: Full=CL31;AltName: Full=Protein EMBRYO DEFECTIVE 2184;Flags: Precursor; OS=Arabidopsis thaliana (Mouse-ear cress). GN=Name=RPL31; Synonyms=EMB2184; OrderedLocusNames=At1g75350;ORFNames=F1B16.11; PE=2: Evidence at transcript level;
Pbr027113.1	-1.22187	8.96951e-19	1.82398e-16	sp|Q5BIM2|RecName: Full=Protein FAM214B; OS=Bos taurus (Bovine). GN=Name=FAM214B; PE=2: Evidence at transcript level;
Pbr040434.1	-1.222	4.28777e-21	1.13645e-18	sp|O04997|RecName: Full=Superoxide dismutase [Cu-Zn], chloroplastic;Flags: Precursor; OS=Solidago canadensis var. scabra (Tall goldenrod) (Solidago altissima). GN=Name=SODCP; PE=2: Evidence at transcript level;
Pbr028159.1	-1.22478	4.40066e-23	1.3841e-20	sp|Q9FYF7|RecName: Full=REF/SRPP-like protein At1g67360; OS=Arabidopsis thaliana (Mouse-ear cress). GN=OrderedLocusNames=At1g67360; ORFNames=F1N21.18; PE=2: Evidence at transcript level;
Pbr034229.1	-1.22698	2.17537e-07	6.61274e-06	sp|Q9SUI0; A1A6K9|RecName: Full=UPF0057 membrane protein At4g30660; OS=Arabidopsis thaliana (Mouse-ear cress). GN=OrderedLocusNames=At4g30660; ORFNames=T10C21.10; PE=2: Evidence at transcript level;
Pbr003659.1	-1.22748	6.55676e-05	0.00083604	sp|O22059|RecName: Full=Transcription factor CPC;AltName: Full=Protein CAPRICE; OS=Arabidopsis thaliana (Mouse-ear cress). GN=Name=CPC; OrderedLocusNames=At2g46410; ORFNames=F11C10.10; PE=1: Evidence at protein level;
Pbr018390.1	-1.22879	4.40217e-05	0.000603036	sp|Q9T096; Q2V3E1|RecName: Full=Protein yippee-like At4g27745; OS=Arabidopsis thaliana (Mouse-ear cress). GN=OrderedLocusNames=At4g27745; ORFNames=T29A15.230; PE=3: Inferred from homology;
Pbr033124.1	-1.23157	6.2546e-15	8.52831e-13	sp|P27061; Q41173|RecName: Full=Acid phosphatase 1;AltName: Full=Apase-1(1);Flags: Precursor; OS=Solanum lycopersicum (Tomato) (Lycopersicon esculentum). GN=Name=APS1; Synonyms=APS-1(1); PE=2: Evidence at transcript level;
Pbr034475.1	-1.23272	0.000113404	0.00130428	sp|O22059|RecName: Full=Transcription factor CPC;AltName: Full=Protein CAPRICE; OS=Arabidopsis thaliana (Mouse-ear cress). GN=Name=CPC; OrderedLocusNames=At2g46410; ORFNames=F11C10.10; PE=1: Evidence at protein level;
Pbr037418.1	-1.23314	0.0417746	0.134878	sp|Q9LMA8; Q8LAG5; Q93Z09|RecName: Full=Protein TIFY 10A;AltName: Full=Jasmonate ZIM domain-containing protein 1; OS=Arabidopsis thaliana (Mouse-ear cress). GN=Name=TIFY10A; Synonyms=JAZ1; OrderedLocusNames=At1g19180;ORFNames=T29M8.5; PE=1: Evidence at protein level;
Pbr014858.1	-1.23332	2.75919e-07	8.09533e-06	sp|Q8VZG8; B9DG82; Q8H7F4; Q9LCZ6|RecName: Full=Probable LRR receptor-like serine/threonine-protein kinase At4g08850;Flags: Precursor; OS=Arabidopsis thaliana (Mouse-ear cress). GN=OrderedLocusNames=At4g08850; ORFNames=T32A17.160; PE=2: Evidence at transcript level;
Pbr035512.1	-1.23775	0.00946082	0.0440441	sp: NA
Pbr024011.1	-1.23853	4.50239e-14	5.36398e-12	sp|P80470|RecName: Full=Photosystem II core complex proteins psbY, chloroplastic;AltName: Full=L-arginine-metabolizing enzyme;Contains: RecName: Full=Photosystem II protein psbY-1, chloroplastic; AltName: Full=psbY-A1;Contains: RecName: Full=Photosystem II protein psbY-2, chloroplastic; AltName: Full=psbY-A2;Flags: Precursor; OS=Spinacia oleracea (Spinach). GN=Name=PSBY; PE=1: Evidence at protein…
Pbr022127.1	-1.24137	1.09684e-19	2.48782e-17	sp|P40267|RecName: Full=Histone H1; OS=Solanum pennellii (Tomato) (Lycopersicon pennellii). GN= PE=2: Evidence at transcript level;
Pbr003160.1	-1.24251	1.41956e-15	2.11937e-13	sp: NA
Pbr000176.1	-1.24299	0.000500717	0.00433446	sp|Q9M1I2; Q5PP22|RecName: Full=Protein NRT1/ PTR FAMILY 5.4; OS=Arabidopsis thaliana (Mouse-ear cress). GN=Name=NPF5.4; OrderedLocusNames=At3g54450; ORFNames=T14E10.20; PE=2: Evidence at transcript level;
Pbr012465.1	-1.24502	0.000347027	0.00323942	sp|Q94758|RecName: Full=Dynein light chain; OS=Schistosoma mansoni (Blood fluke). GN=Name=DLC; PE=1: Evidence at protein level;
Pbr036333.1	-1.24869	0.00197659	0.0128943	sp|P42737; B9DHN2; F4K874; Q42116; Q9FDZ0; Q9LER2|RecName: Full=Beta carbonic anhydrase 2, chloroplastic;AltName: Full=Beta carbonate dehydratase 2;Flags: Precursor; OS=Arabidopsis thaliana (Mouse-ear cress). GN=Name=BCA2; Synonyms=CA18, CA2; OrderedLocusNames=At5g14740;ORFNames=T9L3.40; PE=1: Evidence at protein level;
Pbr039139.1	-1.24885	1.15505e-19	2.57041e-17	sp|O64511; Q3EC83; Q8W419; Q93VM4|RecName: Full=Protein TWIN LOV 1; OS=Arabidopsis thaliana (Mouse-ear cress). GN=Name=TLP1; Synonyms=FBX4, PLP; OrderedLocusNames=At2g02710;ORFNames=T20F6.15; PE=1: Evidence at protein level;
Pbr041454.1	-1.24956	2.12513e-20	5.27681e-18	sp|P48981|RecName: Full=Beta-galactosidase;AltName: Full=Acid beta-galactosidase;AltName: Full=Exo-(1-->4)-beta-D-galactanase;Flags: Precursor; OS=Malus domestica (Apple) (Pyrus malus). GN= PE=1: Evidence at protein level;
Pbr009707.2	-1.25107	0.0279558	0.099871	sp|Q5MAU8; Q9FK32|RecName: Full=Probable inactive purple acid phosphatase 27;Flags: Precursor; OS=Arabidopsis thaliana (Mouse-ear cress). GN=Name=PAP27; OrderedLocusNames=At5g50400; ORFNames=MXI22.12; PE=2: Evidence at transcript level;
Pbr013913.1	-1.25235	1.36217e-16	2.24739e-14	sp|Q1PSI9; A5ANX2; A7R1S9; F6HP72|RecName: Full=L-idonate 5-dehydrogenase; OS=Vitis vinifera (Grape). GN=OrderedLocusNames=VIT_16s0100g00290;ORFNames=GSVIVT00012394001, LOC100232980, VITISV_028585; PE=1: Evidence at protein level;
Pbr015001.1	-1.25266	1.38797e-06	3.3005e-05	sp|P22242|RecName: Full=Desiccation-related protein PCC13-62;Flags: Precursor; OS=Craterostigma plantagineum (Blue gem) (Torenia plantagineum). GN= PE=2: Evidence at transcript level;
Pbr033437.1	-1.25448	0.00233375	0.0147431	sp: NA
Pbr032254.1	-1.25462	3.18878e-08	1.22111e-06	sp: NA
Pbr037244.1	-1.25468	0.0329066	0.112973	sp|O81635; O04641|RecName: Full=Kinesin-4;AltName: Full=Kinesin-like protein D; OS=Arabidopsis thaliana (Mouse-ear cress). GN=Name=ATK4; Synonyms=KATD; OrderedLocusNames=At5g27000;ORFNames=F2P16.12; PE=1: Evidence at protein level;
Pbr026678.1	-1.25513	1.14051e-14	1.47821e-12	sp|Q2TSC7|RecName: Full=Glutathione gamma-glutamylcysteinyltransferase 1;AltName: Full=LjPCS1-8R;AltName: Full=Phytochelatin synthase 1; OS=Lotus japonicus (Lotus corniculatus var. japonicus). GN=Name=PCS1; PE=2: Evidence at transcript level;
Pbr015655.1	-1.25523	1.12751e-11	9.10851e-10	sp: NA
Pbr032514.1	-1.25544	1.65712e-10	1.06803e-08	sp: NA
Pbr002467.1	-1.25662	0.0484823	0.150877	sp|O82632|RecName: Full=GATA transcription factor 9; OS=Arabidopsis thaliana (Mouse-ear cress). GN=Name=GATA9; OrderedLocusNames=At4g32890; ORFNames=F26P21.10; PE=2: Evidence at transcript level;
Pbr016154.1	-1.25727	1.306e-05	0.000217718	sp: NA
Pbr031389.1	-1.25819	0.00917665	0.0429671	sp: NA
Pbr003426.1	-1.26219	0.0130614	0.0564098	sp: NA
Pbr038130.1	-1.26333	1.07741e-18	2.17223e-16	sp|Q5Z8P0; Q8SB31|RecName: Full=Probable protein phosphatase 2C 60; OS=Oryza sativa subsp. japonica (Rice). GN=OrderedLocusNames=Os06g0717800, LOC_Os06g50380;ORFNames=OJ1540_H01.4, P0541C02.17; PE=2: Evidence at transcript level;
Pbr021454.1	-1.26619	0.0312102	0.108459	sp|Q9XIR4|RecName: Full=APO protein 1, chloroplastic;AltName: Full=Accumulation of photosystem I protein 1;AltName: Full=Protein ACCUMULATION OF PHOTOSYSTEM ONE 1;Flags: Precursor; OS=Arabidopsis thaliana (Mouse-ear cress). GN=Name=APO1; OrderedLocusNames=At1g64810; ORFNames=F13O11.11; PE=2: Evidence at transcript level;
Pbr019533.1	-1.26806	3.15914e-05	0.000459722	sp|P48387|RecName: Full=Chalcone synthase 2;AltName: Full=Naringenin-chalcone synthase 2; OS=Camellia sinensis (Tea). GN=Name=CHS2; PE=2: Evidence at transcript level;
Pbr001371.1	-1.26835	4.03921e-07	1.11709e-05	sp: NA
Pbr005501.1	-1.26923	2.12152e-24	7.58252e-22	sp|O65735|RecName: Full=Fructose-bisphosphate aldolase, cytoplasmic isozyme; OS=Cicer arietinum (Chickpea) (Garbanzo). GN=Name=ALDC; PE=2: Evidence at transcript level;
Pbr019976.1	-1.27021	6.27974e-24	2.17842e-21	sp|Q9SK39|RecName: Full=Probable steroid-binding protein 3;AltName: Full=Membrane-associated progesterone-binding protein 2 {ECO:0000303|Ref.5}; OS=Arabidopsis thaliana (Mouse-ear cress). GN=Name=MP3; Synonyms=MAPR2 {ECO:0000303|Ref.5};OrderedLocusNames=At2g24940; ORFNames=F27C12.14; PE=1: Evidence at protein level;
Pbr009388.1	-1.27075	0.0216075	0.0822892	sp|Q8LPL5; Q9FFY8|RecName: Full=Protein FIZZY-RELATED 3;AltName: Full=Cell cycle switch protein CCS52B; OS=Arabidopsis thaliana (Mouse-ear cress). GN=Name=FZR3; Synonyms=CCS52B, CDH1-3; OrderedLocusNames=At5g13840;ORFNames=MAC12.21; PE=1: Evidence at protein level;
Pbr036358.1	-1.27089	0.0174233	0.0699928	sp: NA
Pbr027037.1	-1.27146	6.99199e-08	2.43625e-06	sp|Q9LK94|RecName: Full=Probable monodehydroascorbate reductase, cytoplasmic isoform 2; OS=Arabidopsis thaliana (Mouse-ear cress). GN=OrderedLocusNames=At3g27820; ORFNames=K16N12.2; PE=2: Evidence at transcript level;
Pbr012112.1	-1.2718	2.69192e-09	1.35974e-07	sp|Q9ZU95; Q8L979|RecName: Full=Nudix hydrolase 17, mitochondrial;Flags: Precursor; OS=Arabidopsis thaliana (Mouse-ear cress). GN=Name=NUDT17; Synonyms=NUDX17; OrderedLocusNames=At2g01670;ORFNames=T8O11.16; PE=2: Evidence at transcript level;
Pbr007159.1	-1.27349	0.00550806	0.0289311	sp: NA
Pbr012699.1	-1.27354	6.02973e-07	1.58039e-05	sp|Q07423|RecName: Full=Hexose carrier protein HEX6; OS=Ricinus communis (Castor bean). GN=Name=HEX6; PE=2: Evidence at transcript level;
Pbr030740.1	-1.27372	2.378e-09	1.21945e-07	sp|Q9LN77|RecName: Full=F-box protein PP2-A12;AltName: Full=Protein PHLOEM PROTEIN 2-LIKE A12; OS=Arabidopsis thaliana (Mouse-ear cress). GN=Name=P2A12; OrderedLocusNames=At1g12710; ORFNames=T12C24.23; PE=2: Evidence at transcript level;
Pbr036064.1	-1.27639	2.65253e-07	7.85075e-06	sp|Q76CU2; Q8LP45|RecName: Full=Pleiotropic drug resistance protein 1;AltName: Full=NtPDR1; OS=Nicotiana tabacum (Common tobacco). GN=Name=PDR1; PE=2: Evidence at transcript level;
Pbr025208.1	-1.27976	1.45804e-34	1.04223e-31	sp: NA
Pbr000917.3	-1.28098	0.02746	0.0984867	sp|Q9FVN0|RecName: Full=Ammonium transporter 1 member 3;AltName: Full=LeAMT1;3; OS=Solanum lycopersicum (Tomato) (Lycopersicon esculentum). GN=Name=AMT1-3; PE=2: Evidence at transcript level;
Pbr018423.1	-1.28135	1.39439e-06	3.31242e-05	sp: NA
Pbr016419.1	-1.28155	1.85845e-22	5.41222e-20	sp|Q8LGG8; Q940U0; Q9SSA2|RecName: Full=Universal stress protein A-like protein; OS=Arabidopsis thaliana (Mouse-ear cress). GN=OrderedLocusNames=At3g01520; ORFNames=F4P13.7; PE=1: Evidence at protein level;
Pbr042181.1	-1.28211	5.17836e-11	3.64634e-09	sp|Q9FKZ1|RecName: Full=Probable disease resistance protein At5g66900; OS=Arabidopsis thaliana (Mouse-ear cress). GN=OrderedLocusNames=At5g66900; ORFNames=MUD21.16; PE=3: Inferred from homology;
Pbr001297.1	-1.28836	0.000321998	0.00304312	sp: NA
Pbr004821.1	-1.29125	8.28306e-13	8.24427e-11	sp: NA
Pbr035473.1	-1.29354	0.0196146	0.0764016	sp|P05491; M1FPH3|RecName: Full=Cytochrome c oxidase subunit 2;AltName: Full=Cytochrome c oxidase polypeptide II; OS=Glycine max (Soybean) (Glycine hispida). GN=Name=COX2; Synonyms=COII, COXII; ORFNames=GlmaxMp76; PE=3: Inferred from homology;
Pbr029423.1	-1.29365	0.0370074	0.1233	sp|Q9SD33; Q53YG9; Q8LD70; Q94C31|RecName: Full=UPF0183 protein At3g51130; OS=Arabidopsis thaliana (Mouse-ear cress). GN=OrderedLocusNames=At3g51130; ORFNames=F24M12.170; PE=2: Evidence at transcript level;
Pbr025175.2	-1.29379	7.4087e-07	1.90375e-05	sp|O23193|RecName: Full=CBS domain-containing protein CBSX1, chloroplastic;AltName: Full=CBS domain-containing protein 2;AltName: Full=Protein LOSS OF THE TIMING OF ET AND JA BIOSYNTHESIS 2;Flags: Precursor; OS=Arabidopsis thaliana (Mouse-ear cress). GN=Name=CBSX1; Synonyms=CDCP2; OrderedLocusNames=At4g36910;ORFNames=AP22.61, C7A10.450; PE=1: Evidence at protein level;
Pbr015309.1	-1.30072	8.18677e-22	2.27197e-19	sp|Q9FDW1; Q39154; Q8LBC5; Q941B3; Q9SAM4|RecName: Full=Transcription factor MYB44;AltName: Full=Myb-related protein 44;AltName: Full=Myb-related protein R1; OS=Arabidopsis thaliana (Mouse-ear cress). GN=Name=MYB44; Synonyms=MYBR1; OrderedLocusNames=At5g67300;ORFNames=K8K14.2; PE=2: Evidence at transcript level;
Pbr035702.1	-1.30079	4.81552e-05	0.000648099	sp|Q9FH99|RecName: Full=F-box protein At5g67140; OS=Arabidopsis thaliana (Mouse-ear cress). GN=OrderedLocusNames=At5g67140; ORFNames=K21H1.10; PE=2: Evidence at transcript level;
Pbr032207.2	-1.30367	0.000252029	0.00249689	sp: NA
Pbr000270.1	-1.30484	1.11851e-13	1.2564e-11	sp: NA
Pbr034143.1	-1.30555	2.25529e-17	4.06107e-15	sp|P23345|RecName: Full=Superoxide dismutase [Cu-Zn] 4A; OS=Zea mays (Maize). GN=Name=SODCC.3; Synonyms=SOD4A; PE=2: Evidence at transcript level;
Pbr027112.1	-1.31015	1.89759e-12	1.78336e-10	sp|B9I3X5|RecName: Full=CASP-like protein 1F2; OS=Populus trichocarpa (Western balsam poplar) (Populus balsamiferasubsp. trichocarpa). GN=ORFNames=POPTRDRAFT_823430; PE=3: Inferred from homology;
Pbr002328.2	-1.31108	3.5037e-07	9.94571e-06	sp|Q3SZ85|RecName: Full=Putative peptidyl-tRNA hydrolase PTRHD1;AltName: Full=Peptidyl-tRNA hydrolase domain-containing protein 1; OS=Bos taurus (Bovine). GN=Name=PTRHD1; PE=2: Evidence at transcript level;
Pbr015034.1	-1.31319	0.0195047	0.0760763	sp: NA
Pbr038717.1	-1.31361	0.0298398	0.104855	sp|Q66GR3; O48535; Q3E6N5|RecName: Full=Transcription factor bHLH130;AltName: Full=Basic helix-loop-helix protein 130;AltName: Full=Transcription factor EN 69;AltName: Full=bHLH transcription factor bHLH130; OS=Arabidopsis thaliana (Mouse-ear cress). GN=Name=BHLH130; Synonyms=EN69; OrderedLocusNames=At2g42280;ORFNames=T24P15.19; PE=1: Evidence at protein level;
Pbr012774.1	-1.31462	9.12997e-07	2.28385e-05	sp|Q9SX25|RecName: Full=Probable carboxylesterase 6;AltName: Full=AtCXE6; OS=Arabidopsis thaliana (Mouse-ear cress). GN=Name=CXE6; OrderedLocusNames=At1g68620; ORFNames=F24J5.14; PE=2: Evidence at transcript level;
Pbr011274.1	-1.31495	2.72921e-12	2.48569e-10	sp: NA
Pbr000559.1	-1.31708	0.0027281	0.0166502	sp|Q9FK75; Q8LDT8|RecName: Full=GDSL esterase/lipase At5g45670;AltName: Full=Extracellular lipase At5g45670;Flags: Precursor; OS=Arabidopsis thaliana (Mouse-ear cress). GN=OrderedLocusNames=At5g45670; ORFNames=MRA19.6; PE=2: Evidence at transcript level;
Pbr038723.1	-1.32312	0.000117205	0.00133628	sp|Q3EAI1; Q8LDR2; Q8S3E2; Q9M2R7; Q9SVZ4|RecName: Full=Transcription factor bHLH60;AltName: Full=Basic helix-loop-helix protein 60;AltName: Full=Transcription factor EN 91;AltName: Full=bHLH transcription factor bHLH060; OS=Arabidopsis thaliana (Mouse-ear cress). GN=Name=BHLH60; Synonyms=EN91; OrderedLocusNames=At3g57800;ORFNames=F15B8.10, T10K17.10; PE=2: Evidence at transcript level;
Pbr022212.1	-1.32424	0.00035596	0.00331494	sp|Q99624; B2R8Q0; Q6IB34|RecName: Full=Sodium-coupled neutral amino acid transporter 3;AltName: Full=N-system amino acid transporter 1;AltName: Full=Na(+)-coupled neutral amino acid transporter 3;AltName: Full=Solute carrier family 38 member 3;AltName: Full=System N amino acid transporter 1; OS=Homo sapiens (Human). GN=Name=SLC38A3 {ECO:0000312|EMBL:AAH42875.1};Synonyms=G17, NAT1, SN1, SNAT3; PE…
Pbr038157.1	-1.32564	0.000593463	0.0049625	sp|Q99685; B3KRC2; B7Z9D1; Q6IBG9; Q96AA5|RecName: Full=Monoglyceride lipase {ECO:0000312|HGNC:HGNC:17038};AltName: Full=HU-K5 {ECO:0000303|PubMed:9495531};AltName: Full=Lysophospholipase homolog;AltName: Full=Lysophospholipase-like;AltName: Full=Monoacylglycerol lipase {ECO:0000303|PubMed:20079333}; OS=Homo sapiens (Human). GN=Name=MGLL {ECO:0000312|HGNC:HGNC:17038}; PE=1: Evidence at protein le…
Pbr029361.1	-1.32695	0.0020222	0.0131482	sp: NA
Pbr036559.3	-1.32729	0.000413621	0.00372401	sp|Q94KK7; Q9MA16|RecName: Full=Syntaxin-52; OS=Arabidopsis thaliana (Mouse-ear cress). GN=Name=SYP52; OrderedLocusNames=At1g79590; ORFNames=F20B17.2; PE=1: Evidence at protein level;
Pbr034279.1	-1.32805	1.94533e-12	1.82097e-10	sp|Q7ZVZ7|RecName: Full=Alpha/beta hydrolase domain-containing protein 17C; OS=Danio rerio (Zebrafish) (Brachydanio rerio). GN=Name=abhd17c; ORFNames=zgc:55468; PE=2: Evidence at transcript level;
Pbr027416.1	-1.32969	1.68474e-10	1.07993e-08	sp|Q9SGY7|RecName: Full=Putative proline-rich receptor-like protein kinase PERK11;AltName: Full=Proline-rich extensin-like receptor kinase 11; OS=Arabidopsis thaliana (Mouse-ear cress). GN=Name=PERK11; OrderedLocusNames=At1g10620; ORFNames=F20B24.6; PE=2: Evidence at transcript level;
Pbr030368.1	-1.33021	1.3624e-16	2.24739e-14	sp|O04997|RecName: Full=Superoxide dismutase [Cu-Zn], chloroplastic;Flags: Precursor; OS=Solidago canadensis var. scabra (Tall goldenrod) (Solidago altissima). GN=Name=SODCP; PE=2: Evidence at transcript level;
Pbr021968.1	-1.33202	9.0782e-09	4.04812e-07	sp|O07015|RecName: Full=Sigma factor SigB regulation protein RsbQ; OS=Bacillus subtilis (strain 168). GN=Name=rsbQ; Synonyms=yvfQ; OrderedLocusNames=BSU34100; PE=1: Evidence at protein level;
Pbr009927.1	-1.33248	2.50959e-12	2.29452e-10	sp|P32295|RecName: Full=Indole-3-acetic acid-induced protein ARG7; OS=Vigna radiata var. radiata (Mung bean) (Phaseolus aureus). GN=Name=ARG7; PE=2: Evidence at transcript level;
Pbr032859.1	-1.3353	0.000309521	0.00294882	sp|P43390|RecName: Full=Metallothionein-like protein type 2; OS=Actinidia deliciosa (Kiwi). GN=ORFNames=pKIWI504; PE=2: Evidence at transcript level;
Pbr042756.1	-1.33938	6.0587e-23	1.85609e-20	sp: NA
Pbr037512.1	-1.33948	0.0373701	0.124174	sp|Q8VZ80; Q9LS92|RecName: Full=Polyol transporter 5;AltName: Full=Protein POLYOL TRANSPORTER 5;AltName: Full=Sugar-proton symporter PLT5; OS=Arabidopsis thaliana (Mouse-ear cress). GN=Name=PLT5; OrderedLocusNames=At3g18830; ORFNames=MVE11.10, MVE11.22; PE=1: Evidence at protein level;
Pbr017680.1	-1.33958	5.21707e-20	1.28193e-17	sp|P0CG89; C6TDS7|RecName: Full=Histone H4; OS=Glycine max (Soybean) (Glycine hispida). GN= PE=3: Inferred from homology;
Pbr032454.1	-1.34032	0.00029129	0.00281262	sp|Q9SEV0; Q1PFH9; Q680A7; Q9SYA8|RecName: Full=Anthocyanidin reductase;AltName: Full=Anthocyanin spotted testa;AltName: Full=Protein BANYULS; OS=Arabidopsis thaliana (Mouse-ear cress). GN=Name=BAN; Synonyms=ANR; OrderedLocusNames=At1g61720;ORFNames=T13M11.8; PE=1: Evidence at protein level;
Pbr016640.1	-1.34078	5.82393e-20	1.4163e-17	sp|Q9CPU4; Q3UXC5; Q9D834|RecName: Full=Microsomal glutathione S-transferase 3;AltName: Full=Microsomal GST-III; OS=Mus musculus (Mouse). GN=Name=Mgst3; PE=1: Evidence at protein level;
Pbr042215.1	-1.34707	0.00739125	0.0364028	sp|P32295|RecName: Full=Indole-3-acetic acid-induced protein ARG7; OS=Vigna radiata var. radiata (Mung bean) (Phaseolus aureus). GN=Name=ARG7; PE=2: Evidence at transcript level;
Pbr020813.1	-1.35076	0.00179953	0.0119291	sp|P43390|RecName: Full=Metallothionein-like protein type 2; OS=Actinidia deliciosa (Kiwi). GN=ORFNames=pKIWI504; PE=2: Evidence at transcript level;
Pbr029867.1	-1.3508	0.0206845	0.0796096	sp|P13088|RecName: Full=Auxin-induced protein AUX22; OS=Glycine max (Soybean) (Glycine hispida). GN=Name=AUX22; PE=2: Evidence at transcript level;
Pbr028834.2	-1.35439	0.00857867	0.0409209	sp|Q9XES5; Q84KP1; Q8L5N3|RecName: Full=Bifunctional dihydroflavonol 4-reductase/flavanone 4-reductase;AltName: Full=Dihydroflavonol 4-reductase;AltName: Full=Dihydrokaempferol 4-reductase;AltName: Full=Flavanone 4-reductase; OS=Malus domestica (Apple) (Pyrus malus). GN=Name=DFR; PE=1: Evidence at protein level;
Pbr034412.1	-1.35546	0.000600266	0.0050105	sp|Q0WQK2; Q9LJF4|RecName: Full=Probable protein S-acyltransferase 7;AltName: Full=Probable palmitoyltransferase At3g26935;AltName: Full=Zinc finger DHHC domain-containing protein At3g26935; OS=Arabidopsis thaliana (Mouse-ear cress). GN=Name=PAT07; OrderedLocusNames=At3g26935; ORFNames=MOJ10.1; PE=1: Evidence at protein level;
Pbr032169.1	-1.35551	0.0183178	0.0726459	sp|Q7FAE1; A3ARJ5|RecName: Full=Momilactone A synthase; OS=Oryza sativa subsp. japonica (Rice). GN=OrderedLocusNames=Os04g0179200, LOC_Os04g10010;ORFNames=OsJ_13988, OSJNBa0052P16.9; PE=2: Evidence at transcript level;
Pbr003292.1	-1.35566	0.000126469	0.00142264	sp|Q6BDR8|RecName: Full=Non-structural maintenance of chromosome element 4;AltName: Full=DNA repair protein rad62; OS=Schizosaccharomyces pombe (strain 972 / ATCC 24843) (Fission yeast). GN=Name=nse4; Synonyms=rad62; ORFNames=SPBC20F10.04c; PE=1: Evidence at protein level;
Pbr000777.1	-1.36267	7.5717e-27	3.30757e-24	sp|Q42954|RecName: Full=Pyruvate kinase, cytosolic isozyme; OS=Nicotiana tabacum (Common tobacco). GN= PE=2: Evidence at transcript level;
Pbr000317.1	-1.36655	0.00593994	0.0307207	sp|Q42656|RecName: Full=Alpha-galactosidase;AltName: Full=Alpha-D-galactoside galactohydrolase;AltName: Full=Melibiase;Flags: Precursor; OS=Coffea arabica (Arabian coffee). GN= PE=1: Evidence at protein level;
Pbr040898.1	-1.3685	0.0274722	0.0984867	sp: NA
Pbr038070.1	-1.37287	0.0346645	0.117695	sp|Q8VYR9; Q9FLI8|RecName: Full=K(+) efflux antiporter 5; OS=Arabidopsis thaliana (Mouse-ear cress). GN=Name=KEA5; OrderedLocusNames=At5g51710; ORFNames=MIO24.16; PE=2: Evidence at transcript level;
Pbr030079.1	-1.37548	0.0244864	0.0905344	sp|Q9LI84; Q84WD7|RecName: Full=Probable calcium-binding protein CML16;AltName: Full=Calmodulin-like protein 16; OS=Arabidopsis thaliana (Mouse-ear cress). GN=Name=CML16; OrderedLocusNames=At3g25600; ORFNames=T5M7.6; PE=2: Evidence at transcript level;
Pbr022641.1	-1.38121	2.12947e-13	2.2937e-11	sp: NA
Pbr040994.1	-1.38208	0.00157796	0.0107054	sp|O48786|RecName: Full=Cytochrome P450 734A1;AltName: Full=Protein PHYB ACTIVATION-TAGGED SUPPRESSOR 1; OS=Arabidopsis thaliana (Mouse-ear cress). GN=Name=CYP734A1; Synonyms=BAS1; OrderedLocusNames=At2g26710;ORFNames=F18A8.8; PE=2: Evidence at transcript level;
Pbr023097.1	-1.38382	0.00310436	0.0184085	sp|O48786|RecName: Full=Cytochrome P450 734A1;AltName: Full=Protein PHYB ACTIVATION-TAGGED SUPPRESSOR 1; OS=Arabidopsis thaliana (Mouse-ear cress). GN=Name=CYP734A1; Synonyms=BAS1; OrderedLocusNames=At2g26710;ORFNames=F18A8.8; PE=2: Evidence at transcript level;
Pbr016163.1	-1.3844	1.1025e-20	2.79643e-18	sp: NA
Pbr015071.1	-1.38476	6.86641e-11	4.72221e-09	sp|P26569|RecName: Full=Histone H1.2; OS=Arabidopsis thaliana (Mouse-ear cress). GN=OrderedLocusNames=At2g30620; ORFNames=T06B20.3; PE=1: Evidence at protein level;
Pbr002740.1	-1.38749	6.42267e-06	0.000119201	sp|Q20263|RecName: Full=Probable Golgi transport protein 1; OS=Caenorhabditis elegans. GN=ORFNames=F41C3.4; PE=3: Inferred from homology;
Pbr014887.1	-1.38981	0.0098187	0.0452812	sp|Q5TJE7|RecName: Full=WD repeat-containing protein 46; OS=Canis familiaris (Dog) (Canis lupus familiaris). GN=Name=WDR46; Synonyms=C12H6orf11; PE=3: Inferred from homology;
Pbr020308.1	-1.39004	0.0146515	0.0614754	sp: NA
Pbr028559.1	-1.39173	1.79418e-19	3.91878e-17	sp|Q9SRT0|RecName: Full=U-box domain-containing protein 9;AltName: Full=Plant U-box protein 9; OS=Arabidopsis thaliana (Mouse-ear cress). GN=Name=PUB9; OrderedLocusNames=At3g07360; ORFNames=F21O3.7; PE=1: Evidence at protein level;
Pbr010593.1	-1.39268	0.000824258	0.00640203	sp|Q9LN01|RecName: Full=Pentatricopeptide repeat-containing protein At1g08070, chloroplastic {ECO:0000305};AltName: Full=Protein ORGANELLE TRANSCRIPT PROCESSING 82 {ECO:0000303|PubMed:19845878};Flags: Precursor; OS=Arabidopsis thaliana (Mouse-ear cress). GN=Name=PCMP-H12; Synonyms=OTP82 {ECO:0000303|PubMed:19845878};OrderedLocusNames=At1g08070; ORFNames=T6D22.15; PE=2: Evidence at transcript leve…
Pbr003037.1	-1.39465	4.31083e-09	2.05249e-07	sp|Q8LB81; A8MQ91|RecName: Full=GDSL esterase/lipase At5g33370;AltName: Full=Extracellular lipase At5g33370;Flags: Precursor; OS=Arabidopsis thaliana (Mouse-ear cress). GN=OrderedLocusNames=At5g33370; ORFNames=F19N2.90; PE=2: Evidence at transcript level;
Pbr017424.1	-1.39471	2.65769e-25	1.01116e-22	sp|O24059|RecName: Full=Metallothionein-like protein type 3; OS=Malus domestica (Apple) (Pyrus malus). GN=Name=MT2; PE=3: Inferred from homology;
Pbr021977.1	-1.39488	9.20395e-20	2.10788e-17	sp|P31166; Q8LGF6; Q9FZJ0|RecName: Full=Adenine phosphoribosyltransferase 1, chloroplastic;Flags: Precursor; OS=Arabidopsis thaliana (Mouse-ear cress). GN=Name=APT1; Synonyms=APT; OrderedLocusNames=At1g27450;ORFNames=F17L21.24; PE=1: Evidence at protein level;
Pbr040892.1	-1.39571	0.0259371	0.0943744	sp|Q8VYW2; Q946D4|RecName: Full=Inactive beta-amylase 9;AltName: Full=1,4-alpha-D-glucan maltohydrolase;AltName: Full=Inactive beta-amylase 3; OS=Arabidopsis thaliana (Mouse-ear cress). GN=Name=BAM9; Synonyms=BMY3; OrderedLocusNames=At5g18670;ORFNames=T1A4.50; PE=2: Evidence at transcript level;
Pbr032375.1	-1.39787	9.09266e-18	1.74379e-15	sp: NA
Pbr034005.1	-1.40394	4.49933e-16	7.12314e-14	sp|Q9M531|RecName: Full=Histone H2A; OS=Euphorbia esula (Leafy spurge). GN= PE=2: Evidence at transcript level;
Pbr001543.2	-1.40402	1.03844e-09	5.65723e-08	sp|P51091|RecName: Full=Leucoanthocyanidin dioxygenase;AltName: Full=Anthocyanidin synthase;AltName: Full=Leucoanthocyanidin hydroxylase; OS=Malus domestica (Apple) (Pyrus malus). GN=Name=ANS; PE=2: Evidence at transcript level;
Pbr042280.1	-1.40432	6.11461e-20	1.47181e-17	sp|Q5ZM74|RecName: Full=RING finger protein 141; OS=Gallus gallus (Chicken). GN=Name=RNF141; ORFNames=RCJMB04_2p1; PE=2: Evidence at transcript level;
Pbr039424.1	-1.40573	7.14016e-19	1.4646e-16	sp: NA
Pbr013259.1	-1.40601	2.74408e-33	1.79806e-30	sp|Q9ZWJ9; C3PTB4; O23460; Q680A8; Q682I9|RecName: Full=Two-component response regulator ARR2;AltName: Full=Receiver-like protein 5; OS=Arabidopsis thaliana (Mouse-ear cress). GN=Name=ARR2; Synonyms=ARP5; OrderedLocusNames=At4g16110;ORFNames=dl4095w, FCAALL.297; PE=1: Evidence at protein level;
Pbr017946.1	-1.40887	0.0377953	0.12513	sp|O49453|RecName: Full=Uncharacterized protein At4g28440; OS=Arabidopsis thaliana (Mouse-ear cress). GN=OrderedLocusNames=At4g28440; ORFNames=F20O9.120; PE=1: Evidence at protein level;
Pbr028753.2	-1.40975	2.21868e-11	1.70477e-09	sp|Q8RWF5; Q9SIA0|RecName: Full=MATE efflux family protein 9;AltName: Full=Protein DETOXIFICATION 1-like 5;AltName: Full=Protein DTX6; OS=Arabidopsis thaliana (Mouse-ear cress). GN=Name=DTXL5; Synonyms=DTX6; OrderedLocusNames=At2g04100;ORFNames=F3L12.7; PE=2: Evidence at transcript level;
Pbr037770.1	-1.41133	0.00626827	0.0320187	sp: NA
Pbr008085.1	-1.41509	1.07507e-05	0.000183633	sp|P00302|RecName: Full=Stellacyanin; OS=Toxicodendron vernicifluum (Japanese lacquer tree) (Rhus verniciflua). GN= PE=1: Evidence at protein level;
Pbr009462.1	-1.4152	1.02805e-11	8.44972e-10	sp|P27880|RecName: Full=18.2 kDa class I heat shock protein; OS=Medicago sativa (Alfalfa). GN=Name=HSP18.2; PE=2: Evidence at transcript level;
Pbr019295.1	-1.41562	0.0427413	0.137342	sp|P37705|RecName: Full=Glycine-rich protein A3; OS=Daucus carota (Wild carrot). GN= PE=2: Evidence at transcript level;
Pbr018814.1	-1.41724	3.26997e-14	3.99665e-12	sp|O64647|RecName: Full=Transcription factor TCP9; OS=Arabidopsis thaliana (Mouse-ear cress). GN=Name=TCP9; OrderedLocusNames=At2g45680; ORFNames=F17K2.21; PE=2: Evidence at transcript level;
Pbr034631.1	-1.41801	5.25769e-26	2.13834e-23	sp|Q8BKX6; E9QLR6; Q5DU42; Q6ZQC0; Q8BLU4; Q8BWJ5; Q8BXD3|RecName: Full=Serine/threonine-protein kinase SMG1; OS=Mus musculus (Mouse). GN=Name=Smg1; Synonyms=Kiaa0421; PE=1: Evidence at protein level;
Pbr002275.1	-1.41825	3.55444e-11	2.57987e-09	sp: NA
Pbr023300.1	-1.41831	8.0722e-09	3.63388e-07	sp|Q94CH6; Q8GZ94; Q9LQS5|RecName: Full=GDSL esterase/lipase EXL3;AltName: Full=Family II extracellular lipase 3;Flags: Precursor; OS=Arabidopsis thaliana (Mouse-ear cress). GN=Name=EXL3; OrderedLocusNames=At1g75900; ORFNames=T4O12.13; PE=2: Evidence at transcript level;
Pbr030161.1	-1.41979	3.58524e-28	1.69144e-25	sp|P28752; Q6ZL40|RecName: Full=Tubulin alpha-1 chain; OS=Oryza sativa subsp. japonica (Rice). GN=Name=TUBA1; OrderedLocusNames=Os07g0574800, LOC_Os07g38730;ORFNames=OJ1562_B11.119, OJ1699_E05.40; PE=1: Evidence at protein level;
Pbr006519.1	-1.42068	6.70333e-19	1.38706e-16	sp|Q9FGJ6|RecName: Full=RING-H2 finger protein ATL79;Flags: Precursor; OS=Arabidopsis thaliana (Mouse-ear cress). GN=Name=ATL79; OrderedLocusNames=At5g47610; ORFNames=MNJ7.20; PE=2: Evidence at transcript level;
Pbr005052.1	-1.42112	0.000271491	0.00265184	sp: NA
Pbr027034.1	-1.42261	0.0103774	0.047248	sp|Q06396; Q5VQQ6; Q7F2H4|RecName: Full=ADP-ribosylation factor 1;AltName: Full=13 kDa cold-induced protein; OS=Oryza sativa subsp. japonica (Rice). GN=OrderedLocusNames=Os01g0813400, LOC_Os01g59790;ORFNames=OSJNBa0085D07.10, P0425G02.41, P0432B10.14; PE=2: Evidence at transcript level;
Pbr026318.1	-1.42286	0.000117164	0.00133628	sp|Q9M9W1|RecName: Full=60S ribosomal protein L22-2; OS=Arabidopsis thaliana (Mouse-ear cress). GN=Name=RPL22B; OrderedLocusNames=At3g05560; ORFNames=F18C1.17; PE=2: Evidence at transcript level;
Pbr038707.1	-1.42358	0.00901141	0.0424614	sp: NA
Pbr014453.1	-1.42491	1.01051e-21	2.77174e-19	sp|Q9LK31; Q93ZP9|RecName: Full=Kelch repeat-containing protein At3g27220; OS=Arabidopsis thaliana (Mouse-ear cress). GN=OrderedLocusNames=At3g27220; ORFNames=K17E12.4; PE=2: Evidence at transcript level;
Pbr042724.1	-1.42537	5.26105e-07	1.40706e-05	sp|Q9SRE6; A8MQS8; Q8LBV6|RecName: Full=Calcium-binding protein CML38;AltName: Full=Calmodulin-like protein 38; OS=Arabidopsis thaliana (Mouse-ear cress). GN=Name=CML38; OrderedLocusNames=At1g76650; ORFNames=F28O16.2; PE=2: Evidence at transcript level;
Pbr032838.1	-1.43	0.0446555	0.141927	sp: NA
Pbr035471.1	-1.43022	4.85043e-12	4.25342e-10	sp: NA
Pbr030518.1	-1.4311	0.0356591	0.120286	sp|Q5N4M6|RecName: Full=Proton extrusion protein PcxA {ECO:0000255|HAMAP-Rule:MF_01308}; OS=Synechococcus sp. (strain ATCC 27144 / PCC 6301 / SAUG 1402/1)(Anacystis nidulans). GN=Name=pcxA {ECO:0000255|HAMAP-Rule:MF_01308};OrderedLocusNames=syc0553_d; PE=3: Inferred from homology;
Pbr003002.1	-1.438	0.0106391	0.0481607	sp|Q9ZT63; O81036|RecName: Full=Metal tolerance protein 1;AltName: Full=ZAT1p;AltName: Full=Zinc transporter ZAT-1;Contains: RecName: Full=Metal tolerance protein 1 short form; OS=Arabidopsis thaliana (Mouse-ear cress). GN=Name=MTP1; Synonyms=ZAT, ZAT1; OrderedLocusNames=At2g46800;ORFNames=F19D11.8; PE=1: Evidence at protein level;
Pbr012673.1	-1.43847	0.0404073	0.131417	sp|P54150; Q8LAX4; Q94A72; Q9SW13|RecName: Full=Peptide methionine sulfoxide reductase A4, chloroplastic;AltName: Full=Peptide-methionine (S)-S-oxide reductase;AltName: Full=Protein-methionine-S-oxide reductase;Flags: Precursor; OS=Arabidopsis thaliana (Mouse-ear cress). GN=Name=MSR4; Synonyms=PMSR, PMSR4; OrderedLocusNames=At4g25130;ORFNames=F13M23.270; PE=1: Evidence at protein level;
Pbr025641.2	-1.44576	0.00757919	0.0371695	sp: NA
Pbr019732.1	-1.44686	0.0303603	0.106209	sp|Q08467; B9DH00; B9DHA8; F4K3Q1; Q94F17; Q9FN14|RecName: Full=Casein kinase II subunit alpha-1;AltName: Full=Casein kinase alpha 1;Flags: Precursor; OS=Arabidopsis thaliana (Mouse-ear cress). GN=Name=CKA1; OrderedLocusNames=At5g67380; ORFNames=K8K14.10; PE=1: Evidence at protein level;
Pbr023197.1	-1.44874	0.0187153	0.0737881	sp|P68428; P02300|RecName: Full=Histone H3.2; OS=Triticum aestivum (Wheat). GN= PE=1: Evidence at protein level;
Pbr019613.1	-1.45033	0.00408468	0.0228218	sp|Q9SX77|RecName: Full=Succinate dehydrogenase subunit 5, mitochondrial {ECO:0000305};Flags: Precursor; OS=Arabidopsis thaliana (Mouse-ear cress). GN=Name=SDH5 {ECO:0000305}; OrderedLocusNames=At1g47420;ORFNames=F16N3.26; PE=1: Evidence at protein level;
Pbr022187.1	-1.45144	1.21746e-25	4.70798e-23	sp|P39598|RecName: Full=Uncharacterized protein YwbO; OS=Bacillus subtilis (strain 168). GN=Name=ywbO; OrderedLocusNames=BSU38250; ORFNames=ipa-30d; PE=4: Predicted;
Pbr021554.1	-1.45315	0.00132779	0.00935802	sp|Q9FLX7|RecName: Full=Probable NADH dehydrogenase [ubiquinone] 1 alpha subcomplex subunit 5, mitochondrial;Flags: Precursor; OS=Arabidopsis thaliana (Mouse-ear cress). GN=OrderedLocusNames=At5g52840; ORFNames=MXC20.6; PE=1: Evidence at protein level;
Pbr029535.1	-1.45322	3.80125e-15	5.31634e-13	sp|P0CG89; C6TDS7|RecName: Full=Histone H4; OS=Glycine max (Soybean) (Glycine hispida). GN= PE=3: Inferred from homology;
Pbr012920.1	-1.4543	4.8151e-05	0.000648099	sp|O22527|RecName: Full=Chlorophyllase-1;AltName: Full=Chlorophyll-chlorophyllido hydrolase 1;AltName: Full=Coronatine-induced protein 1; OS=Arabidopsis thaliana (Mouse-ear cress). GN=Name=CLH1; Synonyms=ATHCOR1, COR1; OrderedLocusNames=At1g19670;ORFNames=F6F9.28; PE=1: Evidence at protein level;
Pbr026386.1	-1.45526	0.0122928	0.0538988	sp|O42877|RecName: Full=rRNA-processing protein fcf2; OS=Schizosaccharomyces pombe (strain 972 / ATCC 24843) (Fission yeast). GN=Name=fcf2; ORFNames=SPAC3G9.15c; PE=3: Inferred from homology;
Pbr007117.1	-1.45575	0.0304858	0.106583	sp: NA
Pbr015488.1	-1.45748	0.0271285	0.0976404	sp|Q9SVV2; Q0WLG1|RecName: Full=Probable xyloglucan endotransglucosylase/hydrolase protein 26;Flags: Precursor; OS=Arabidopsis thaliana (Mouse-ear cress). GN=Name=XTH26; Synonyms=XTR18; OrderedLocusNames=At4g28850;ORFNames=F16A16.40; PE=2: Evidence at transcript level;
Pbr002656.1	-1.45758	0.0475159	0.148652	sp|Q92363|RecName: Full=Uncharacterized protein C31G5.21; OS=Schizosaccharomyces pombe (strain 972 / ATCC 24843) (Fission yeast). GN=ORFNames=N118, SPAC31G5.21; PE=4: Predicted;
Pbr022630.1	-1.45785	0.0166022	0.0674524	sp|Q03662|RecName: Full=Probable glutathione S-transferase;AltName: Full=Auxin-induced protein PGNT1/PCNT110; OS=Nicotiana tabacum (Common tobacco). GN= PE=2: Evidence at transcript level;
Pbr033501.1	-1.46234	1.0497e-08	4.58543e-07	sp|Q9XHG2|RecName: Full=Flavonol synthase/flavanone 3-hydroxylase; OS=Malus domestica (Apple) (Pyrus malus). GN=Name=FLS; PE=2: Evidence at transcript level;
Pbr011280.1	-1.46408	1.12335e-10	7.44348e-09	sp: NA
Pbr013915.1	-1.46548	1.11686e-14	1.45555e-12	sp|Q1PSI9; A5ANX2; A7R1S9; F6HP72|RecName: Full=L-idonate 5-dehydrogenase; OS=Vitis vinifera (Grape). GN=OrderedLocusNames=VIT_16s0100g00290;ORFNames=GSVIVT00012394001, LOC100232980, VITISV_028585; PE=1: Evidence at protein level;
Pbr034278.1	-1.46825	4.27532e-05	0.00058805	sp: NA
Pbr015035.1	-1.46902	0.0155935	0.0643405	sp|Q9CR41; Q3TH09; Q8VDK6|RecName: Full=Huntingtin-interacting protein K;AltName: Full=Huntingtin yeast partner K; OS=Mus musculus (Mouse). GN=Name=Hypk; PE=2: Evidence at transcript level;
Pbr037680.1	-1.47028	0.000363811	0.00338005	sp|Q8H100; B9DG60; O49688; Q2V3H4; Q682W5; Q9C5L0|RecName: Full=Probable ADP-ribosylation factor GTPase-activating protein AGD8;AltName: Full=Protein ARF-GAP DOMAIN 8; OS=Arabidopsis thaliana (Mouse-ear cress). GN=Name=AGD8; OrderedLocusNames=At4g17890; ORFNames=T6K21.1; PE=1: Evidence at protein level;
Pbr016606.1	-1.4764	0.0015837	0.010735	sp|Q93XX5; Q8LAF6; Q9FHA0|RecName: Full=PI-PLC X domain-containing protein At5g67130;Flags: Precursor; OS=Arabidopsis thaliana (Mouse-ear cress). GN=OrderedLocusNames=At5g67130; ORFNames=K21H1.9; PE=1: Evidence at protein level;
Pbr020914.1	-1.48015	0.00533621	0.0282804	sp|P48387|RecName: Full=Chalcone synthase 2;AltName: Full=Naringenin-chalcone synthase 2; OS=Camellia sinensis (Tea). GN=Name=CHS2; PE=2: Evidence at transcript level;
Pbr023323.3	-1.48108	1.51557e-29	7.7719e-27	sp|P27626|RecName: Full=Senescence-associated protein DIN1; OS=Raphanus sativus (Radish). GN=Name=DIN1; PE=2: Evidence at transcript level;
Pbr033841.1	-1.48384	0.0288263	0.10213	sp: NA
Pbr013518.1	-1.48417	8.36529e-26	3.34456e-23	sp|Q6LA42; F4KH52; Q9FGE3|RecName: Full=Two-component response regulator-like APRR5;AltName: Full=Pseudo-response regulator 5; OS=Arabidopsis thaliana (Mouse-ear cress). GN=Name=APRR5; OrderedLocusNames=At5g24470; ORFNames=T31K7.5; PE=1: Evidence at protein level;
Pbr042561.1	-1.4842	0.000528316	0.00451538	sp|Q3EAI1; Q8LDR2; Q8S3E2; Q9M2R7; Q9SVZ4|RecName: Full=Transcription factor bHLH60;AltName: Full=Basic helix-loop-helix protein 60;AltName: Full=Transcription factor EN 91;AltName: Full=bHLH transcription factor bHLH060; OS=Arabidopsis thaliana (Mouse-ear cress). GN=Name=BHLH60; Synonyms=EN91; OrderedLocusNames=At3g57800;ORFNames=F15B8.10, T10K17.10; PE=2: Evidence at transcript level;
Pbr042618.1	-1.48522	0.0103156	0.047021	sp|Q9UNI6; Q5VXA8|RecName: Full=Dual specificity protein phosphatase 12;AltName: Full=Dual specificity tyrosine phosphatase YVH1; OS=Homo sapiens (Human). GN=Name=DUSP12; PE=1: Evidence at protein level;
Pbr041377.1	-1.48675	9.11734e-10	5.01326e-08	sp: NA
Pbr031933.1	-1.48937	5.53226e-23	1.71711e-20	sp|Q9Y4C1; D6W5M3; Q53S72; Q68D47; Q68UT9; Q6N050; Q8IY08|RecName: Full=Lysine-specific demethylase 3A;AltName: Full=JmjC domain-containing histone demethylation protein 2A;AltName: Full=Jumonji domain-containing protein 1A; OS=Homo sapiens (Human). GN=Name=KDM3A; Synonyms=JHDM2A, JMJD1, JMJD1A, KIAA0742, TSGA; PE=1: Evidence at protein level;
Pbr012477.1	-1.49094	2.06356e-26	8.69238e-24	sp|Q9LK31; Q93ZP9|RecName: Full=Kelch repeat-containing protein At3g27220; OS=Arabidopsis thaliana (Mouse-ear cress). GN=OrderedLocusNames=At3g27220; ORFNames=K17E12.4; PE=2: Evidence at transcript level;
Pbr018743.1	-1.49517	0.00130544	0.0092308	sp: NA
Pbr019620.1	-1.49746	0.0363401	0.12171	sp|P73212|RecName: Full=Putative dihydroflavonol-4-reductase;AltName: Full=Dihydrokaempferol 4-reductase; OS=Synechocystis sp. (strain PCC 6803 / Kazusa). GN=Name=dfrA; OrderedLocusNames=slr1706; PE=3: Inferred from homology;
Pbr022246.1	-1.49903	0.0420696	0.135608	sp: NA
Pbr016429.1	-1.50063	0.00353515	0.0203491	sp|Q9XGI7|RecName: Full=Nicotianamine synthase;AltName: Full=Chloronerva;AltName: Full=S-adenosyl-L-methionine:S-adenosyl-L-methionine:S-adenosyl-methionine 3-amino-3-carboxypropyltransferase; OS=Solanum lycopersicum (Tomato) (Lycopersicon esculentum). GN=Name=CHLN; Synonyms=CLN; PE=2: Evidence at transcript level;
Pbr005490.1	-1.50196	6.36588e-33	4.05851e-30	sp: NA
Pbr024916.1	-1.50472	7.5773e-05	0.000943721	sp|O80366|RecName: Full=Two-component response regulator ARR9;AltName: Full=Response reactor 4; OS=Arabidopsis thaliana (Mouse-ear cress). GN=Name=ARR9; Synonyms=ATRR4; OrderedLocusNames=At3g57040;ORFNames=F24I3.120; PE=1: Evidence at protein level;
Pbr023718.1	-1.50481	0.000109375	0.00126784	sp|B5X8M4|RecName: Full=Lys-63-specific deubiquitinase BRCC36;AltName: Full=BRCA1-A complex subunit BRCC36;AltName: Full=BRCA1/BRCA2-containing complex subunit 3;AltName: Full=BRCA1/BRCA2-containing complex subunit 36;AltName: Full=BRISC complex subunit BRCC36; OS=Salmo salar (Atlantic salmon). GN=Name=brcc3; Synonyms=brcc36; PE=2: Evidence at transcript level;
Pbr042208.1	-1.50832	8.13835e-09	3.65668e-07	sp|P32295|RecName: Full=Indole-3-acetic acid-induced protein ARG7; OS=Vigna radiata var. radiata (Mung bean) (Phaseolus aureus). GN=Name=ARG7; PE=2: Evidence at transcript level;
Pbr018613.1	-1.50926	0.0369083	0.123179	sp|P55861; O42588; Q7ZX05|RecName: Full=DNA replication licensing factor mcm2;AltName: Full=BM28-homolog;AltName: Full=Minichromosome maintenance protein 2;AltName: Full=p112; OS=Xenopus laevis (African clawed frog). GN=Name=mcm2; PE=1: Evidence at protein level;
Pbr002021.1	-1.51069	0.0458333	0.144514	sp|Q84M24; Q2V410; Q8S8T6; Q8W010; Q941E2; Q9SDB1|RecName: Full=ABC transporter A family member 1;AltName: Full=ABC one homolog protein 1; OS=Arabidopsis thaliana (Mouse-ear cress). GN=Name=ABCA1; Synonyms=ABC1, AOH1; OrderedLocusNames=At2g41700;ORFNames=T32G6.22; PE=2: Evidence at transcript level;
Pbr040048.1	-1.51183	0.0195228	0.0761197	sp|Q0WPW4; Q8LCA2; Q9FVX5|RecName: Full=1-aminocyclopropane-1-carboxylate oxidase 5; OS=Arabidopsis thaliana (Mouse-ear cress). GN=OrderedLocusNames=At1g77330; ORFNames=F2P24.4; PE=2: Evidence at transcript level;
Pbr042180.1	-1.51214	2.35311e-11	1.78481e-09	sp|Q9FKZ1|RecName: Full=Probable disease resistance protein At5g66900; OS=Arabidopsis thaliana (Mouse-ear cress). GN=OrderedLocusNames=At5g66900; ORFNames=MUD21.16; PE=3: Inferred from homology;
Pbr021768.2	-1.51465	0.00706114	0.0350885	sp|P93733; F4ILZ0; P93745|RecName: Full=Phospholipase D beta 1; OS=Arabidopsis thaliana (Mouse-ear cress). GN=Name=PLDBETA1; OrderedLocusNames=At2g42010; ORFNames=T6D20.10; PE=2: Evidence at transcript level;
Pbr001015.1	-1.51475	0.00352702	0.0203172	sp|Q9FUZ0|RecName: Full=Peptide deformylase 1A, chloroplastic;AltName: Full=Polypeptide deformylase;Flags: Precursor; OS=Solanum lycopersicum (Tomato) (Lycopersicon esculentum). GN=Name=PDF1A; PE=2: Evidence at transcript level;
Pbr014541.1	-1.51498	1.908e-19	4.12916e-17	sp: NA
Pbr028824.1	-1.52416	1.14677e-13	1.28204e-11	sp|P31165|RecName: Full=50S ribosomal protein L15, chloroplastic;AltName: Full=CL15;Flags: Precursor; Fragment; OS=Pisum sativum (Garden pea). GN=Name=RPL15; PE=2: Evidence at transcript level;
Pbr011284.1	-1.52499	4.62501e-16	7.27329e-14	sp: NA
Pbr033353.1	-1.53005	0.0151849	0.0631432	sp|Q9ZR07; Q6GKV0|RecName: Full=Frataxin, mitochondrial;Flags: Precursor; OS=Arabidopsis thaliana (Mouse-ear cress). GN=Name=FH; OrderedLocusNames=At4g03240; ORFNames=F4C21.17; PE=1: Evidence at protein level;
Pbr010318.1	-1.53166	8.5413e-06	0.000151603	sp|Q8RX29; Q9SJ59|RecName: Full=RING-H2 finger protein ATL70; OS=Arabidopsis thaliana (Mouse-ear cress). GN=Name=ATL70; OrderedLocusNames=At2g35910; ORFNames=F11F19.18; PE=2: Evidence at transcript level;
Pbr020409.1	-1.53169	0.0211079	0.0808172	sp|Q944A6; O04028; Q2QCL5; Q9FV59|RecName: Full=Sucrose nonfermenting 4-like protein;AltName: Full=CBS domain-containing protein CBSCBS3;AltName: Full=SNF1-related protein kinase regulatory subunit betagamma; OS=Arabidopsis thaliana (Mouse-ear cress). GN=Name=SNF4; Synonyms=CBSCBS3; OrderedLocusNames=At1g09020;ORFNames=F7G19.11; PE=1: Evidence at protein level;
Pbr001225.1	-1.53411	0.0325084	0.111882	sp|Q16MG9|RecName: Full=ATPase ASNA1 homolog {ECO:0000255|HAMAP-Rule:MF_03112};AltName: Full=Arsenical pump-driving ATPase homolog {ECO:0000255|HAMAP-Rule:MF_03112};AltName: Full=Arsenite-stimulated ATPase {ECO:0000255|HAMAP-Rule:MF_03112}; OS=Aedes aegypti (Yellowfever mosquito) (Culex aegypti). GN=ORFNames=AAEL011136;andORFNames=AAEL012316; PE=3: Inferred from homology;
Pbr040074.1	-1.53473	2.02833e-17	3.68048e-15	sp|P46897; Q9SLF9|RecName: Full=Homeobox-leucine zipper protein ATHB-7;AltName: Full=HD-ZIP protein ATHB-7;AltName: Full=Homeodomain transcription factor ATHB-7; OS=Arabidopsis thaliana (Mouse-ear cress). GN=Name=ATHB-7; OrderedLocusNames=At2g46680; ORFNames=T3A4.6; PE=2: Evidence at transcript level;
Pbr021220.1	-1.53581	4.42609e-38	5.22035e-35	sp|P12886|RecName: Full=Alcohol dehydrogenase 1; OS=Pisum sativum (Garden pea). GN= PE=3: Inferred from homology;
Pbr006479.1	-1.53638	0.0460763	0.145054	sp|Q9ZWR8|RecName: Full=Anthocyanin 5-aromatic acyltransferase; OS=Gentiana triflora (Clustered gentian). GN= PE=1: Evidence at protein level;
Pbr000404.1	-1.53716	2.71774e-15	3.90323e-13	sp: NA
Pbr021317.1	-1.54637	0.0390694	0.128197	sp|Q9SVV6|RecName: Full=Two-pore potassium channel 3;AltName: Full=Calcium-activated outward-rectifying potassium channel 6; OS=Arabidopsis thaliana (Mouse-ear cress). GN=Name=TPK3; Synonyms=KCO6; OrderedLocusNames=At4g18160;ORFNames=F15J5.130; PE=2: Evidence at transcript level;
Pbr008178.1	-1.55166	1.9715e-37	2.06436e-34	sp|P17569|RecName: Full=Nitrate reductase [NADH]; OS=Cucurbita maxima (Pumpkin) (Winter squash). GN= PE=2: Evidence at transcript level;
Pbr028922.1	-1.55714	2.36708e-27	1.05353e-24	sp|Q8LGG8; Q940U0; Q9SSA2|RecName: Full=Universal stress protein A-like protein; OS=Arabidopsis thaliana (Mouse-ear cress). GN=OrderedLocusNames=At3g01520; ORFNames=F4P13.7; PE=1: Evidence at protein level;
Pbr010961.2	-1.55897	5.34423e-11	3.75194e-09	sp|Q94AR4; O23285; Q681X8; Q8LBU8|RecName: Full=Polyadenylate-binding protein-interacting protein 2;AltName: Full=PAM2-containing protein CID2;AltName: Full=Protein CTC-INTERACTING DOMAIN 2; OS=Arabidopsis thaliana (Mouse-ear cress). GN=Name=CID2; OrderedLocusNames=At4g14270; ORFNames=dl3175w; PE=2: Evidence at transcript level;
Pbr019531.1	-1.56119	5.27649e-25	1.97567e-22	sp|P48387|RecName: Full=Chalcone synthase 2;AltName: Full=Naringenin-chalcone synthase 2; OS=Camellia sinensis (Tea). GN=Name=CHS2; PE=2: Evidence at transcript level;
Pbr036685.1	-1.56422	0.0254244	0.0930688	sp: NA
Pbr005722.1	-1.56447	0.0255584	0.0933454	sp|P51423; O82079; P03993; P69311|RecName: Full=Ubiquitin-60S ribosomal protein L40;Contains: RecName: Full=Ubiquitin;Contains: RecName: Full=60S ribosomal protein L40; AltName: Full=CEP52;Flags: Precursor; OS=Brassica rapa subsp. pekinensis (Chinese cabbage) (Brassicapekinensis). GN= PE=2: Evidence at transcript level;
Pbr040666.1	-1.56675	0.00346257	0.0200389	sp|Q9LYT3|RecName: Full=Protein TRANSPARENT TESTA 12;AltName: Full=MATE efflux family protein TT12;AltName: Full=Protein DTX41; OS=Arabidopsis thaliana (Mouse-ear cress). GN=Name=TT12; Synonyms=DTX41; OrderedLocusNames=At3g59030;ORFNames=F17J16_80; PE=2: Evidence at transcript level;
Pbr019583.1	-1.56849	0.0489397	0.15196	sp: NA
Pbr030890.1	-1.57095	1.62558e-27	7.37421e-25	sp|Q9SDN0; Q9SVN0|RecName: Full=Chaperone protein dnaJ 20, chloroplastic;Flags: Precursor; OS=Arabidopsis thaliana (Mouse-ear cress). GN=Name=ATJ20; Synonyms=C20, J20; OrderedLocusNames=At4g13830;ORFNames=F18A5.220; PE=1: Evidence at protein level;
Pbr009587.1	-1.57294	0.0022109	0.0141377	sp|Q42563; Q39004|RecName: Full=Adenine phosphoribosyltransferase 2; OS=Arabidopsis thaliana (Mouse-ear cress). GN=Name=APT2; OrderedLocusNames=At1g80050; ORFNames=F18B13.14; PE=1: Evidence at protein level;
Pbr026804.1	-1.58832	0.0376392	0.124824	sp|Q9LU46; Q0WWH1|RecName: Full=DEAD-box ATP-dependent RNA helicase 35; OS=Arabidopsis thaliana (Mouse-ear cress). GN=Name=RH35; OrderedLocusNames=At5g51280; ORFNames=MWD22.23; PE=2: Evidence at transcript level;
Pbr004832.1	-1.58994	3.09349e-06	6.38947e-05	sp: NA
Pbr005555.1	-1.59146	0.0003094	0.00294882	sp: NA
Pbr025415.1	-1.59275	4.06655e-05	0.000562285	sp|P38546|RecName: Full=GTP-binding nuclear protein Ran1;AltName: Full=Ras-related nuclear protein 1; OS=Solanum lycopersicum (Tomato) (Lycopersicon esculentum). GN=Name=RAN1; PE=2: Evidence at transcript level;
Pbr003056.1	-1.59376	7.94456e-36	6.94089e-33	sp: NA
Pbr009802.1	-1.59579	0.0215189	0.0820178	sp|Q9LHS0|RecName: Full=Putative clathrin assembly protein At5g35200; OS=Arabidopsis thaliana (Mouse-ear cress). GN=OrderedLocusNames=At5g35200; ORFNames=K3D20.4, T25C13.80; PE=1: Evidence at protein level;
Pbr039158.1	-1.59763	7.84249e-13	7.87219e-11	sp|Q06398; Q0IW60; Q9FUE6|RecName: Full=Probable glutathione S-transferase GSTU6;AltName: Full=28 kDa cold-induced protein; OS=Oryza sativa subsp. japonica (Rice). GN=Name=GSTU6; OrderedLocusNames=Os10g0530900, LOC_Os10g38740;ORFNames=OSJNBb0038A07.2; PE=2: Evidence at transcript level;
Pbr032378.1	-1.59852	8.32883e-14	9.49124e-12	sp|Q06548; Q9LNY0|RecName: Full=Protein kinase APK1A, chloroplastic;Flags: Precursor; OS=Arabidopsis thaliana (Mouse-ear cress). GN=Name=APK1A; OrderedLocusNames=At1g07570; ORFNames=F22G5.5; PE=2: Evidence at transcript level;
Pbr037588.1	-1.59979	6.65896e-10	3.73107e-08	sp: NA
Pbr012159.1	-1.60164	4.40561e-15	6.07742e-13	sp|Q8H129; Q8VYS7; Q9LQW0|RecName: Full=Purple acid phosphatase 3;Flags: Precursor; OS=Arabidopsis thaliana (Mouse-ear cress). GN=Name=PAP3; OrderedLocusNames=At1g14700; ORFNames=F10B6.10; PE=2: Evidence at transcript level;
Pbr008091.1	-1.60317	0.00291193	0.0174685	sp|P00302|RecName: Full=Stellacyanin; OS=Toxicodendron vernicifluum (Japanese lacquer tree) (Rhus verniciflua). GN= PE=1: Evidence at protein level;
Pbr006128.1	-1.60716	3.24017e-13	3.41216e-11	sp|Q55480|RecName: Full=Uncharacterized sugar kinase slr0537; OS=Synechocystis sp. (strain PCC 6803 / Kazusa). GN=OrderedLocusNames=slr0537; PE=3: Inferred from homology;
Pbr013468.1	-1.60924	1.63445e-06	3.75916e-05	sp: NA
Pbr011724.1	-1.61682	9.39745e-05	0.00112755	sp|Q9C971; Q1KS84|RecName: Full=Gibberellin 3-beta-dioxygenase 4;AltName: Full=GA 3-oxidase 4;AltName: Full=Gibberellin 3 beta-hydroxylase 4; OS=Arabidopsis thaliana (Mouse-ear cress). GN=Name=GA3OX4; OrderedLocusNames=At1g80330; ORFNames=F5I6.8; PE=1: Evidence at protein level;
Pbr027173.1	-1.62862	7.09923e-14	8.24944e-12	sp|Q9SQI2; O64381; O80545; Q9S7N0|RecName: Full=Protein GIGANTEA; OS=Arabidopsis thaliana (Mouse-ear cress). GN=Name=GI; OrderedLocusNames=At1g22770; ORFNames=T22J18.6; PE=1: Evidence at protein level;
Pbr030618.1	-1.62974	0.000719881	0.00576418	sp|Q9UT45; Q9UTZ1|RecName: Full=Endo-1,3(4)-beta-glucanase 1;AltName: Full=Laminarinase-1;Flags: Precursor; OS=Schizosaccharomyces pombe (strain 972 / ATCC 24843) (Fission yeast). GN=Name=eng1; ORFNames=SPAC821.09; PE=3: Inferred from homology;
Pbr037195.1	-1.62991	0.0264272	0.0956416	sp|Q2RNG2|RecName: Full=Bifunctional uridylyltransferase/uridylyl-removing enzyme {ECO:0000255|HAMAP-Rule:MF_00277};AltName: Full=Bifunctional [protein-PII] modification enzyme {ECO:0000255|HAMAP-Rule:MF_00277};AltName: Full=Bifunctional nitrogen sensor protein {ECO:0000255|HAMAP-Rule:MF_00277};Includes: RecName: Full=[Protein-PII] uridylyltransferase {ECO:0000255|HAMAP-Rule:MF_00277};Includes: R…
Pbr008406.1	-1.63552	6.82529e-09	3.13844e-07	sp|Q9FGZ9|RecName: Full=Ubiquitin-like protein 5; OS=Arabidopsis thaliana (Mouse-ear cress). GN=Name=UBL5; OrderedLocusNames=At5g42300; ORFNames=K5J14.10; PE=3: Inferred from homology;
Pbr000778.1	-1.63791	1.39797e-27	6.46601e-25	sp|P0CH30; D7PC81|RecName: Full=E3 ubiquitin-protein ligase RING1;AltName: Full=RING finger protein 1; OS=Gossypium hirsutum (Upland cotton) (Gossypium mexicanum). GN=Name=RING1; PE=1: Evidence at protein level;
Pbr022655.1	-1.63839	0.0035513	0.0204229	sp: NA
Pbr040480.2	-1.63865	0.00786768	0.0383135	sp|P12951|RecName: Full=Dehydrin DHN1;AltName: Full=B8; OS=Hordeum vulgare (Barley). GN=Name=DHN1; PE=2: Evidence at transcript level;
Pbr001903.1	-1.63876	0.0127266	0.0553376	sp|Q94A02; Q9SB62|RecName: Full=Tryptophan aminotransferase-related protein 2; OS=Arabidopsis thaliana (Mouse-ear cress). GN=Name=TAR2; OrderedLocusNames=At4g24670; ORFNames=F22K18.130; PE=2: Evidence at transcript level;
Pbr019913.1	-1.6454	0.000496666	0.00430414	sp: NA
Pbr009933.1	-1.64583	0.00198752	0.0129477	sp|P32295|RecName: Full=Indole-3-acetic acid-induced protein ARG7; OS=Vigna radiata var. radiata (Mung bean) (Phaseolus aureus). GN=Name=ARG7; PE=2: Evidence at transcript level;
Pbr021393.1	-1.6526	0.0159908	0.0656127	sp|Q9SK55; C0SV84|RecName: Full=Transcription factor JUNGBRUNNEN 1;AltName: Full=NAC domain-containing protein 42; OS=Arabidopsis thaliana (Mouse-ear cress). GN=Name=JUB1; Synonyms=NAC042; OrderedLocusNames=At2g43000;ORFNames=F23E6.1; PE=1: Evidence at protein level;
Pbr003075.4	-1.65411	2.01282e-37	2.06436e-34	sp|Q8N1E6|RecName: Full=F-box/LRR-repeat protein 14;AltName: Full=F-box and leucine-rich repeat protein 14; OS=Homo sapiens (Human). GN=Name=FBXL14; Synonyms=FBL14; PE=1: Evidence at protein level;
Pbr017528.1	-1.65423	0.00171304	0.0114408	sp|P17407|RecName: Full=21 kDa protein;AltName: Full=1.2 protein;Flags: Precursor; OS=Daucus carota (Wild carrot). GN= PE=2: Evidence at transcript level;
Pbr004740.1	-1.65507	0.0112773	0.0504305	sp: NA
Pbr007870.2	-1.65718	0.0135362	0.0579818	sp|B2VH13|RecName: Full=Probable phosphoglycerate mutase GpmB {ECO:0000255|HAMAP-Rule:MF_01040};AltName: Full=PGAM {ECO:0000255|HAMAP-Rule:MF_01040};AltName: Full=Phosphoglyceromutase {ECO:0000255|HAMAP-Rule:MF_01040}; OS=Erwinia tasmaniensis (strain DSM 17950 / Et1/99). GN=Name=gpmB {ECO:0000255|HAMAP-Rule:MF_01040};OrderedLocusNames=ETA_06930; PE=3: Inferred from homology;
Pbr030273.1	-1.67051	3.44958e-45	8.13722e-42	sp|Q9FYB5; O65641|RecName: Full=Chaperone protein dnaJ 11, chloroplastic;Flags: Precursor; OS=Arabidopsis thaliana (Mouse-ear cress). GN=Name=ATJ11; Synonyms=C11, J11; OrderedLocusNames=At4g36040;ORFNames=T19K4.170; PE=1: Evidence at protein level;
Pbr038612.1	-1.67865	1.63525e-33	1.10212e-30	sp: NA
Pbr031587.1	-1.67912	7.03914e-32	4.25759e-29	sp|Q7T012; Q1JQ17; Q502F9|RecName: Full=Haloacid dehalogenase-like hydrolase domain-containing protein 3; OS=Danio rerio (Zebrafish) (Brachydanio rerio). GN=Name=hdhd3; ORFNames=si:ch211-10e8.6, zgc:136363; PE=2: Evidence at transcript level;
Pbr017964.1	-1.68016	7.23637e-06	0.00013161	sp|Q9LK94|RecName: Full=Probable monodehydroascorbate reductase, cytoplasmic isoform 2; OS=Arabidopsis thaliana (Mouse-ear cress). GN=OrderedLocusNames=At3g27820; ORFNames=K16N12.2; PE=2: Evidence at transcript level;
Pbr029289.1	-1.68652	1.14737e-25	4.51089e-23	sp: NA
Pbr003013.1	-1.68654	0.000460985	0.00404696	sp: NA
Pbr019445.1	-1.68754	2.39368e-31	1.37718e-28	sp|P51846|RecName: Full=Pyruvate decarboxylase 2; OS=Nicotiana tabacum (Common tobacco). GN=Name=PDC2; PE=2: Evidence at transcript level;
Pbr003399.1	-1.68833	5.12218e-12	4.45856e-10	sp: NA
Pbr042571.1	-1.68996	0.0251222	0.0923495	sp|Q84MP7|RecName: Full=Probable histone H2A variant 3; OS=Oryza sativa subsp. japonica (Rice). GN=OrderedLocusNames=Os03g0743400, LOC_Os03g53190;ORFNames=OJ1365_D05.1, OSJNBb0036F07.3; PE=2: Evidence at transcript level;
Pbr001968.1	-1.69021	0.0310888	0.1081	sp|Q8R1R3; A2ARG0|RecName: Full=StAR-related lipid transfer protein 7, mitochondrial;AltName: Full=START domain-containing protein 7;Flags: Precursor; OS=Mus musculus (Mouse). GN=Name=Stard7; PE=2: Evidence at transcript level;
Pbr010555.1	-1.69089	1.13021e-22	3.41802e-20	sp|Q9FYF9|RecName: Full=F-box protein At1g67340; OS=Arabidopsis thaliana (Mouse-ear cress). GN=OrderedLocusNames=At1g67340; ORFNames=F1N21.16; PE=1: Evidence at protein level;
Pbr035883.1	-1.69355	9.02774e-15	1.19638e-12	sp|Q0PGJ6; O80945; Q2V420; Q84W94|RecName: Full=Aldo-keto reductase family 4 member C9; OS=Arabidopsis thaliana (Mouse-ear cress). GN=Name=AKR4C9; OrderedLocusNames=At2g37770; ORFNames=F13M22, T8P21.32; PE=1: Evidence at protein level;
Pbr013912.1	-1.69774	0.00494554	0.0266348	sp|Q1PSI9; A5ANX2; A7R1S9; F6HP72|RecName: Full=L-idonate 5-dehydrogenase; OS=Vitis vinifera (Grape). GN=OrderedLocusNames=VIT_16s0100g00290;ORFNames=GSVIVT00012394001, LOC100232980, VITISV_028585; PE=1: Evidence at protein level;
Pbr012780.1	-1.70426	1.02943e-08	4.50526e-07	sp|Q9LFR7; Q8LAT4|RecName: Full=Probable carboxylesterase 17;AltName: Full=AtCXE17; OS=Arabidopsis thaliana (Mouse-ear cress). GN=Name=CXE17; OrderedLocusNames=At5g16080; ORFNames=F1N13.220; PE=2: Evidence at transcript level;
Pbr017109.1	-1.71778	0.0334733	0.114535	sp|Q9ZNV9|RecName: Full=Histidine-containing phosphotransfer protein 1; OS=Arabidopsis thaliana (Mouse-ear cress). GN=Name=AHP1; Synonyms=ATHP3; OrderedLocusNames=At3g21510;ORFNames=MIL23.8; PE=1: Evidence at protein level;
Pbr033985.1	-1.71784	0.00149324	0.0102724	sp: NA
Pbr017958.1	-1.71937	1.50697e-05	0.000246176	sp|Q55G88|RecName: Full=Proteasome assembly chaperone 3; OS=Dictyostelium discoideum (Slime mold). GN=Name=psmG3; ORFNames=DDB_G0268522; PE=3: Inferred from homology;
Pbr002928.1	-1.72455	0.00883348	0.0418252	sp|Q6S4P4; Q10LT0|RecName: Full=Transcription factor RF2b; OS=Oryza sativa subsp. japonica (Rice). GN=Name=RF2b; OrderedLocusNames=Os03g0336200, LOC_Os03g21800; PE=1: Evidence at protein level;
Pbr039584.1	-1.72673	0.0338916	0.115647	sp: NA
Pbr015600.1	-1.73449	3.03717e-34	2.10717e-31	sp|P48981|RecName: Full=Beta-galactosidase;AltName: Full=Acid beta-galactosidase;AltName: Full=Exo-(1-->4)-beta-D-galactanase;Flags: Precursor; OS=Malus domestica (Apple) (Pyrus malus). GN= PE=1: Evidence at protein level;
Pbr006697.1	-1.73495	2.51034e-10	1.54131e-08	sp|P42211; Q75L35; Q9XIV3|RecName: Full=Aspartic proteinase;Flags: Precursor; OS=Oryza sativa subsp. japonica (Rice). GN=Name=RAP; OrderedLocusNames=Os05g0137400, LOC_Os05g04630;ORFNames=OJ1127_B08.13; PE=2: Evidence at transcript level;
Pbr018350.1	-1.73844	1.15037e-19	2.57041e-17	sp: NA
Pbr038980.1	-1.74011	3.30108e-07	9.46163e-06	sp: NA
Pbr002094.1	-1.74309	0.0352847	0.119279	sp|Q8N1E6|RecName: Full=F-box/LRR-repeat protein 14;AltName: Full=F-box and leucine-rich repeat protein 14; OS=Homo sapiens (Human). GN=Name=FBXL14; Synonyms=FBL14; PE=1: Evidence at protein level;
Pbr003213.1	-1.75142	0.0197054	0.0766415	sp: NA
Pbr003661.1	-1.75322	0.00699682	0.0349128	sp: NA
Pbr026212.1	-1.75438	7.20603e-30	3.7774e-27	sp|O80582; Q8L9E8|RecName: Full=F-box/kelch-repeat protein At2g44130; OS=Arabidopsis thaliana (Mouse-ear cress). GN=OrderedLocusNames=At2g44130; ORFNames=F6E13.26; PE=2: Evidence at transcript level;
Pbr018032.1	-1.75519	0.0437208	0.139686	sp|O64477; Q0WWZ4|RecName: Full=G-type lectin S-receptor-like serine/threonine-protein kinase At2g19130;Flags: Precursor; OS=Arabidopsis thaliana (Mouse-ear cress). GN=OrderedLocusNames=At2g19130; ORFNames=T20K24.15; PE=2: Evidence at transcript level;
Pbr035459.1	-1.76009	0.00119534	0.00863084	sp|P07506; M1FQK2|RecName: Full=Cytochrome c oxidase subunit 1;AltName: Full=Cytochrome c oxidase polypeptide I; OS=Glycine max (Soybean) (Glycine hispida). GN=Name=COX1; Synonyms=COI, COXI; ORFNames=GlmaxMp19; PE=3: Inferred from homology;
Pbr006760.1	-1.76105	9.93777e-18	1.8905e-15	sp|Q7X9A0|RecName: Full=Ribulose bisphosphate carboxylase/oxygenase activase 1, chloroplastic;AltName: Full=RuBisCO activase alpha form;Flags: Precursor; OS=Larrea tridentata (Creosote bush) (Zygophyllum tridentatum). GN=Name=RCA1; PE=1: Evidence at protein level;
Pbr040350.1	-1.76323	4.13437e-22	1.17501e-19	sp|O50001|RecName: Full=Major allergen Pru ar 1;AltName: Allergen=Pru ar 1; OS=Prunus armeniaca (Apricot) (Armeniaca vulgaris). GN= PE=1: Evidence at protein level;
Pbr029480.1	-1.76339	2.59079e-10	1.57106e-08	sp|O31607|RecName: Full=Group 2 truncated hemoglobin YjbI;AltName: Full=Hemoglobin-like protein YjbI;AltName: Full=Truncated BHb; OS=Bacillus subtilis (strain 168). GN=Name=yjbI; OrderedLocusNames=BSU11560; PE=1: Evidence at protein level;
Pbr021265.1	-1.76454	4.68586e-47	1.38168e-43	sp|Q922B2; Q3U987|RecName: Full=Aspartate--tRNA ligase, cytoplasmic;AltName: Full=Aspartyl-tRNA synthetase; OS=Mus musculus (Mouse). GN=Name=Dars; PE=2: Evidence at transcript level;
Pbr029860.1	-1.76744	3.29755e-11	2.4008e-09	sp|Q9LMR5|RecName: Full=F-box/kelch-repeat protein At1g15670; OS=Arabidopsis thaliana (Mouse-ear cress). GN=OrderedLocusNames=At1g15670; ORFNames=F7H2.1; PE=2: Evidence at transcript level;
Pbr031954.1	-1.7769	6.45491e-38	7.25071e-35	sp|Q00985; O24063|RecName: Full=1-aminocyclopropane-1-carboxylate oxidase 1;AltName: Full=Ethylene-forming enzyme;AltName: Full=PAE12;AltName: Full=Protein AP4; OS=Malus domestica (Apple) (Pyrus malus). GN= PE=1: Evidence at protein level;
Pbr027136.1	-1.77747	0.0097453	0.0450279	sp|Q42593; Q9CAQ6|RecName: Full=L-ascorbate peroxidase T, chloroplastic;AltName: Full=Thylakoid-bound ascorbate peroxidase;Flags: Precursor; OS=Arabidopsis thaliana (Mouse-ear cress). GN=Name=APXT; OrderedLocusNames=At1g77490; ORFNames=T5M16.8; PE=2: Evidence at transcript level;
Pbr034906.2	-1.77801	3.9941e-11	2.88125e-09	sp|Q94AR4; O23285; Q681X8; Q8LBU8|RecName: Full=Polyadenylate-binding protein-interacting protein 2;AltName: Full=PAM2-containing protein CID2;AltName: Full=Protein CTC-INTERACTING DOMAIN 2; OS=Arabidopsis thaliana (Mouse-ear cress). GN=Name=CID2; OrderedLocusNames=At4g14270; ORFNames=dl3175w; PE=2: Evidence at transcript level;
Pbr033313.1	-1.78148	0.000658067	0.00537505	sp|Q9LZT4|RecName: Full=Expansin-like A1;AltName: Full=Ath-ExpBeta-2.1;Flags: Precursor; OS=Arabidopsis thaliana (Mouse-ear cress). GN=Name=EXLA1; Synonyms=EXPL1; OrderedLocusNames=At3g45970;ORFNames=F16L2_180; PE=2: Evidence at transcript level;
Pbr030255.1	-1.7875	0.00431343	0.0238577	sp|Q9X0Y1|RecName: Full=Phosphorylated carbohydrates phosphatase TM_1254; OS=Thermotoga maritima (strain ATCC 43589 / MSB8 / DSM 3109 / JCM 10099). GN=OrderedLocusNames=TM_1254; PE=1: Evidence at protein level;
Pbr005038.1	-1.79565	1.56556e-22	4.61625e-20	sp: NA
Pbr014600.1	-1.79832	4.91232e-19	1.02546e-16	sp|Q94AL9; O80911|RecName: Full=Alanine--glyoxylate aminotransferase 2 homolog 2, mitochondrial;AltName: Full=Beta-alanine-pyruvate aminotransferase 2;Flags: Precursor; OS=Arabidopsis thaliana (Mouse-ear cress). GN=Name=AGT3; OrderedLocusNames=At2g38400; ORFNames=T19C21.11; PE=1: Evidence at protein level;
Pbr009917.1	-1.83209	5.68567e-06	0.00010764	sp|P32295|RecName: Full=Indole-3-acetic acid-induced protein ARG7; OS=Vigna radiata var. radiata (Mung bean) (Phaseolus aureus). GN=Name=ARG7; PE=2: Evidence at transcript level;
Pbr039396.1	-1.83323	0.00974725	0.0450279	sp|P16273|RecName: Full=Pathogen-related protein; OS=Hordeum vulgare (Barley). GN= PE=2: Evidence at transcript level;
Pbr032702.1	-1.8348	0.000670719	0.0054576	sp|Q8VWQ4; Q8L9F6; Q9SH51|RecName: Full=Probable WRKY transcription factor 56;AltName: Full=WRKY DNA-binding protein 56; OS=Arabidopsis thaliana (Mouse-ear cress). GN=Name=WRKY56; OrderedLocusNames=At1g64000; ORFNames=F22C12.23; PE=2: Evidence at transcript level;
Pbr011731.1	-1.83622	0.0131566	0.0567267	sp|Q9ASU1; Q9SCZ7|RecName: Full=Diacylglycerol O-acyltransferase 2; OS=Arabidopsis thaliana (Mouse-ear cress). GN=Name=DGAT2; OrderedLocusNames=At3g51520; ORFNames=F26O13.160; PE=2: Evidence at transcript level;
Pbr007081.1	-1.83819	0.000212753	0.00219155	sp|Q8GXJ1; F4J8S2; Q3EB46; Q8LD93; Q9LS38|RecName: Full=Histone deacetylase 15; OS=Arabidopsis thaliana (Mouse-ear cress). GN=Name=HDA15; OrderedLocusNames=At3g18520; ORFNames=MYF24_23; PE=2: Evidence at transcript level;
Pbr010413.1	-1.84361	0.0211582	0.0809046	sp|P54968; Q9M8S9|RecName: Full=IAA-amino acid hydrolase ILR1;Flags: Precursor; OS=Arabidopsis thaliana (Mouse-ear cress). GN=Name=ILR1; OrderedLocusNames=At3g02875; ORFNames=F13E7.18; PE=1: Evidence at protein level;
Pbr034852.1	-1.85195	0.00274331	0.0167079	sp|Q93VR4; Q8L9L8; Q9LR93|RecName: Full=MLP-like protein 423; OS=Arabidopsis thaliana (Mouse-ear cress). GN=Name=MLP423; OrderedLocusNames=At1g24020;ORFNames=T23E23.17, T23E23_22; PE=2: Evidence at transcript level;
Pbr017698.1	-1.85747	1.91517e-07	5.91321e-06	sp|P35659; B2R6K6; B4DN37; Q5TGV4; Q5TGV5|RecName: Full=Protein DEK; OS=Homo sapiens (Human). GN=Name=DEK; PE=1: Evidence at protein level;
Pbr034841.2	-1.85783	0.000275708	0.00268525	sp|Q93X17; A1YN11; Q948Z5|RecName: Full=Snakin-2;Flags: Precursor; OS=Solanum tuberosum (Potato). GN=Name=SN2; PE=1: Evidence at protein level;
Pbr032650.1	-1.85796	0.00730199	0.0360546	sp|Q7Y223; Q9SKU9|RecName: Full=Mannan endo-1,4-beta-mannosidase 2;AltName: Full=Beta-mannanase 2;AltName: Full=Endo-beta-1,4-mannanase 2;Flags: Precursor; OS=Arabidopsis thaliana (Mouse-ear cress). GN=Name=MAN2; OrderedLocusNames=At2g20680; ORFNames=F5H14.35; PE=2: Evidence at transcript level;
Pbr031830.1	-1.86592	7.90501e-24	2.66388e-21	sp|Q9SUE3; B3LFA0|RecName: Full=Ethylene-responsive transcription factor CRF4;AltName: Full=Protein CYTOKININ RESPONSE FACTOR 4; OS=Arabidopsis thaliana (Mouse-ear cress). GN=Name=CRF4; Synonyms=ERF066; OrderedLocusNames=At4g27950;ORFNames=T13J8.60; PE=1: Evidence at protein level;
Pbr037199.1	-1.86651	0.000928239	0.00703154	sp: NA
Pbr007735.1	-1.87095	2.22247e-14	2.80352e-12	sp|Q6PDY2; Q3U2E1|RecName: Full=2-aminoethanethiol dioxygenase;AltName: Full=Cysteamine dioxygenase; OS=Mus musculus (Mouse). GN=Name=Ado; Synonyms=Gm237; PE=1: Evidence at protein level;
Pbr010492.1	-1.87226	1.88789e-05	0.000298581	sp|Q6PDY2; Q3U2E1|RecName: Full=2-aminoethanethiol dioxygenase;AltName: Full=Cysteamine dioxygenase; OS=Mus musculus (Mouse). GN=Name=Ado; Synonyms=Gm237; PE=1: Evidence at protein level;
Pbr012779.1	-1.87655	8.38214e-40	1.09848e-36	sp|Q9LFR7; Q8LAT4|RecName: Full=Probable carboxylesterase 17;AltName: Full=AtCXE17; OS=Arabidopsis thaliana (Mouse-ear cress). GN=Name=CXE17; OrderedLocusNames=At5g16080; ORFNames=F1N13.220; PE=2: Evidence at transcript level;
Pbr020858.1	-1.87695	7.86056e-08	2.71086e-06	sp: NA
Pbr010970.1	-1.87997	0.000371606	0.00343353	sp: NA
Pbr011288.1	-1.88127	1.74359e-28	8.39377e-26	sp: NA
Pbr011798.1	-1.88139	0.0117368	0.0519629	sp: NA
Pbr035996.1	-1.88455	0.000176176	0.00187452	sp|P13708; O22624|RecName: Full=Sucrose synthase;AltName: Full=Nodulin-100;AltName: Full=Sucrose-UDP glucosyltransferase; OS=Glycine max (Soybean) (Glycine hispida). GN=Name=SS; PE=1: Evidence at protein level;
Pbr000893.1	-1.88723	0.0446736	0.141965	sp|Q94F62; C0LGS0; Q9SZC0|RecName: Full=BRASSINOSTEROID INSENSITIVE 1-associated receptor kinase 1;AltName: Full=Protein ELONGATED;AltName: Full=Somatic embryogenesis receptor kinase 3;AltName: Full=Somatic embryogenesis receptor-like kinase 3;Flags: Precursor; OS=Arabidopsis thaliana (Mouse-ear cress). GN=Name=BAK1; Synonyms=ELG, SERK3; OrderedLocusNames=At4g33430;ORFNames=F17M5.190; PE=1: Evide…
Pbr040899.1	-1.88905	0.0352693	0.119244	sp|Q9ZVM9|RecName: Full=Probable serine/threonine-protein kinase At1g54610; OS=Arabidopsis thaliana (Mouse-ear cress). GN=OrderedLocusNames=At1g54610; ORFNames=T22H22.5; PE=1: Evidence at protein level;
Pbr028618.1	-1.8891	0.000623466	0.00515671	sp: NA
Pbr009524.1	-1.9009	0.045138	0.142986	sp|Q0UPV4|RecName: Full=DNA replication complex GINS protein PSF3; OS=Phaeosphaeria nodorum (strain SN15 / ATCC MYA-4574 / FGSC 10173)(Glume blotch fungus) (Septoria nodorum). GN=Name=PSF3; ORFNames=SNOG_06210; PE=3: Inferred from homology;
Pbr042219.1	-1.90278	6.62463e-07	1.72417e-05	sp|P32295|RecName: Full=Indole-3-acetic acid-induced protein ARG7; OS=Vigna radiata var. radiata (Mung bean) (Phaseolus aureus). GN=Name=ARG7; PE=2: Evidence at transcript level;
Pbr003906.1	-1.91139	2.54559e-10	1.54762e-08	sp|P43390|RecName: Full=Metallothionein-like protein type 2; OS=Actinidia deliciosa (Kiwi). GN=ORFNames=pKIWI504; PE=2: Evidence at transcript level;
Pbr014346.1	-1.91501	0.0268701	0.0969588	sp|B3ETC6|RecName: Full=GTPase Era {ECO:0000255|HAMAP-Rule:MF_00367}; OS=Amoebophilus asiaticus (strain 5a2). GN=Name=era {ECO:0000255|HAMAP-Rule:MF_00367};OrderedLocusNames=Aasi_1141; PE=3: Inferred from homology;
Pbr021551.1	-1.91514	0.0168671	0.0683168	sp|Q557G3; Q86KH6|RecName: Full=Trafficking protein particle complex subunit 1; OS=Dictyostelium discoideum (Slime mold). GN=Name=trappc1-1; ORFNames=DDB_G0273467;andName=trappc1-2; ORFNames=DDB_G0273579; PE=3: Inferred from homology;
Pbr023533.1	-1.91559	2.93625e-06	6.12949e-05	sp: NA
Pbr025543.2	-1.92632	0.00687048	0.0343364	sp|P43297|RecName: Full=Cysteine proteinase RD21a;Flags: Precursor; OS=Arabidopsis thaliana (Mouse-ear cress). GN=Name=RD21A; OrderedLocusNames=At1g47128; ORFNames=F2G19.31; PE=1: Evidence at protein level;
Pbr021481.1	-1.9273	3.6197e-26	1.49798e-23	sp|Q7T012; Q1JQ17; Q502F9|RecName: Full=Haloacid dehalogenase-like hydrolase domain-containing protein 3; OS=Danio rerio (Zebrafish) (Brachydanio rerio). GN=Name=hdhd3; ORFNames=si:ch211-10e8.6, zgc:136363; PE=2: Evidence at transcript level;
Pbr026915.1	-1.92752	4.83217e-30	2.59059e-27	sp: NA
Pbr001465.1	-1.92955	8.50912e-20	1.96786e-17	sp|Q7X9A0|RecName: Full=Ribulose bisphosphate carboxylase/oxygenase activase 1, chloroplastic;AltName: Full=RuBisCO activase alpha form;Flags: Precursor; OS=Larrea tridentata (Creosote bush) (Zygophyllum tridentatum). GN=Name=RCA1; PE=1: Evidence at protein level;
Pbr003907.1	-1.93317	3.12097e-06	6.43537e-05	sp|P43390|RecName: Full=Metallothionein-like protein type 2; OS=Actinidia deliciosa (Kiwi). GN=ORFNames=pKIWI504; PE=2: Evidence at transcript level;
Pbr023593.1	-1.9339	0.0479845	0.149664	sp: NA
Pbr012773.1	-1.94621	0.0283989	0.101041	sp|Q6J163|RecName: Full=Auxin-induced protein 5NG4; OS=Pinus taeda (Loblolly pine). GN= PE=2: Evidence at transcript level;
Pbr024492.1	-1.9472	6.34027e-17	1.09971e-14	sp|Q9SZP1; O49774; Q7DLI1|RecName: Full=Transcription repressor MYB4;AltName: Full=Myb-related protein 4; OS=Arabidopsis thaliana (Mouse-ear cress). GN=Name=MYB4; OrderedLocusNames=At4g38620; ORFNames=F20M13.180; PE=1: Evidence at protein level;
Pbr021189.1	-1.94734	0.00951844	0.0442317	sp|Q1ECE0; P93040; Q56YB2; Q9LVV9|RecName: Full=Vesicle-associated protein 4-1;AltName: Full=Plant VAP homolog 4-1;AltName: Full=Protein MEMBRANE-ASSOCIATED MANNITOL-INDUCED;AltName: Full=VAMP-associated protein 4-1; OS=Arabidopsis thaliana (Mouse-ear cress). GN=Name=PVA41; Synonyms=MAMI; OrderedLocusNames=At5g54110;ORFNames=MJP23.9; PE=2: Evidence at transcript level;
Pbr006369.1	-1.94734	2.26639e-06	4.9456e-05	sp|P29001|RecName: Full=Acid beta-fructofuranosidase;AltName: Full=Acid invertase;AltName: Full=Acid sucrose hydrolase;AltName: Full=Vacuolar invertase;Contains: RecName: Full=Acid beta-fructofuranosidase 30 kDa subunit;Contains: RecName: Full=Acid beta-fructofuranosidase 38 kDa subunit;Flags: Precursor; OS=Vigna radiata var. radiata (Mung bean) (Phaseolus aureus). GN=Name=INVA; PE=1: Evidence at…
Pbr040066.1	-1.94787	0.00395044	0.0222544	sp|P09886|RecName: Full=Small heat shock protein, chloroplastic;Flags: Precursor; OS=Pisum sativum (Garden pea). GN=Name=HSP21; PE=2: Evidence at transcript level;
Pbr037722.1	-1.95162	0.0464298	0.145914	sp: NA
Pbr035464.1	-1.95598	0.00193856	0.0126813	sp|P18260|RecName: Full=ATP synthase subunit alpha, mitochondrial; OS=Helianthus annuus (Common sunflower). GN=Name=ATPA; PE=3: Inferred from homology;
Pbr000255.1	-1.95653	3.94457e-11	2.85424e-09	sp|O23379|RecName: Full=Putative zinc finger protein CONSTANS-LIKE 11; OS=Arabidopsis thaliana (Mouse-ear cress). GN=Name=COL11; OrderedLocusNames=At4g15250; ORFNames=dl3670c; PE=3: Inferred from homology;
Pbr031197.1	-1.96133	0.00475299	0.0257743	sp: NA
Pbr017230.1	-1.96315	0.00810543	0.0391801	sp|O23657; Q9LP15|RecName: Full=Ras-related protein RABC1;AltName: Full=Ras-related protein Rab18; OS=Arabidopsis thaliana (Mouse-ear cress). GN=Name=RABC1; Synonyms=RAB18, RAB18-1; OrderedLocusNames=At1g43890;ORFNames=F28H19.15, F9C16.3; PE=1: Evidence at protein level;
Pbr005153.1	-1.96484	0.000439631	0.00391043	sp: NA
Pbr016027.1	-1.97012	4.7875e-05	0.000645327	sp|Q6P4Z6|RecName: Full=Leucine carboxyl methyltransferase 1;AltName: Full=[Phosphatase 2A protein]-leucine-carboxy methyltransferase 1; OS=Rattus norvegicus (Rat). GN=Name=Lcmt1; PE=2: Evidence at transcript level;
Pbr021852.1	-1.97261	0.025814	0.093999	sp|Q2RNG2|RecName: Full=Bifunctional uridylyltransferase/uridylyl-removing enzyme {ECO:0000255|HAMAP-Rule:MF_00277};AltName: Full=Bifunctional [protein-PII] modification enzyme {ECO:0000255|HAMAP-Rule:MF_00277};AltName: Full=Bifunctional nitrogen sensor protein {ECO:0000255|HAMAP-Rule:MF_00277};Includes: RecName: Full=[Protein-PII] uridylyltransferase {ECO:0000255|HAMAP-Rule:MF_00277};Includes: R…
Pbr002095.1	-1.97328	1.28376e-06	3.07437e-05	sp|Q8IUF1; Q0VAN3|RecName: Full=COBW domain-containing protein 2;AltName: Full=Cobalamin synthase W domain-containing protein 2; OS=Homo sapiens (Human). GN=Name=CBWD2; PE=1: Evidence at protein level;
Pbr027134.1	-1.97393	0.000397176	0.00361458	sp|Q2JS42|RecName: Full=Uridylate kinase {ECO:0000255|HAMAP-Rule:MF_01220};AltName: Full=Uridine monophosphate kinase {ECO:0000255|HAMAP-Rule:MF_01220}; OS=Synechococcus sp. (strain JA-3-3Ab) (Cyanobacteria bacteriumYellowstone A-Prime). GN=Name=pyrH {ECO:0000255|HAMAP-Rule:MF_01220};OrderedLocusNames=CYA_2421; PE=3: Inferred from homology;
Pbr022678.1	-1.98251	0.0114685	0.0511109	sp|Q8LGG8; Q940U0; Q9SSA2|RecName: Full=Universal stress protein A-like protein; OS=Arabidopsis thaliana (Mouse-ear cress). GN=OrderedLocusNames=At3g01520; ORFNames=F4P13.7; PE=1: Evidence at protein level;
Pbr011025.1	-1.98523	8.22174e-10	4.54198e-08	sp: NA
Pbr011286.1	-1.98672	0.0305526	0.106708	sp: NA
Pbr028115.1	-1.99557	0.0477133	0.149094	sp: NA
Pbr019564.1	-2.00569	1.02003e-36	9.25444e-34	sp|Q8LGA5; Q0WUY7|RecName: Full=E3 ubiquitin-protein ligase ATL31;AltName: Full=Protein CARBON/NITROGEN INSENSITIVE 1;AltName: Full=Protein SUPER SURVIVAL 1;AltName: Full=RING-H2 finger protein ATL31;Flags: Precursor; OS=Arabidopsis thaliana (Mouse-ear cress). GN=Name=ATL31; Synonyms=CNI1, SSV1; OrderedLocusNames=At5g27420;ORFNames=F21A20.130; PE=1: Evidence at protein level;
Pbr017727.1	-2.01733	1.11958e-17	2.10434e-15	sp|Q9FYF9|RecName: Full=F-box protein At1g67340; OS=Arabidopsis thaliana (Mouse-ear cress). GN=OrderedLocusNames=At1g67340; ORFNames=F1N21.16; PE=1: Evidence at protein level;
Pbr019883.1	-2.01766	0.0113807	0.0507867	sp|Q8VWQ5|RecName: Full=Probable WRKY transcription factor 50;AltName: Full=WRKY DNA-binding protein 50; OS=Arabidopsis thaliana (Mouse-ear cress). GN=Name=WRKY50; OrderedLocusNames=At5g26170; ORFNames=T19G15.20; PE=2: Evidence at transcript level;
Pbr036265.1	-2.01981	0.0490589	0.15217	sp|Q9FKS8; O24405; Q3E8J8|RecName: Full=Lysine histidine transporter 1; OS=Arabidopsis thaliana (Mouse-ear cress). GN=Name=LHT1; OrderedLocusNames=At5g40780; ORFNames=K1B16.3; PE=1: Evidence at protein level;
Pbr008978.1	-2.02743	0.0114254	0.0509573	sp|Q9LE82|RecName: Full=RAN GTPase-activating protein 1; OS=Arabidopsis thaliana (Mouse-ear cress). GN=Name=RANGAP1; OrderedLocusNames=At3g63130; ORFNames=T20O10.230; PE=1: Evidence at protein level;
Pbr034842.1	-2.02787	0.00931637	0.043507	sp: NA
Pbr013951.1	-2.03829	8.32541e-13	8.2516e-11	sp|Q9XH44|RecName: Full=CEN-like protein 1; OS=Nicotiana tabacum (Common tobacco). GN=Name=CET1; PE=2: Evidence at transcript level;
Pbr003918.1	-2.0383	0.0299001	0.10502	sp|O24058|RecName: Full=Metallothionein-like protein type 2; OS=Malus domestica (Apple) (Pyrus malus). GN=Name=MT1; PE=3: Inferred from homology;
Pbr031130.1	-2.04021	0.0119222	0.052616	sp|Q9S9K4|RecName: Full=Aspartic proteinase-like protein 2;Flags: Precursor; OS=Arabidopsis thaliana (Mouse-ear cress). GN=OrderedLocusNames=At1g65240; ORFNames=T23K8.15; PE=1: Evidence at protein level;
Pbr009192.1	-2.04362	0.041791	0.134897	sp: NA
Pbr029721.1	-2.0469	0.0233946	0.0874017	sp|Q9FGY4; Q8LGH7|RecName: Full=F-box protein At5g49610; OS=Arabidopsis thaliana (Mouse-ear cress). GN=OrderedLocusNames=At5g49610; ORFNames=K6M13.17; PE=1: Evidence at protein level;
Pbr040904.2	-2.0508	3.78286e-05	0.000527698	sp|P33083|RecName: Full=Auxin-induced protein 6B; OS=Glycine max (Soybean) (Glycine hispida). GN= PE=2: Evidence at transcript level;
Pbr008980.1	-2.05522	0.0475215	0.148652	sp|Q65JP4; Q62V49|RecName: Full=Ribosome biogenesis GTPase A {ECO:0000250|UniProtKB:O31743}; OS=Bacillus licheniformis (strain ATCC 14580 / DSM 13 / JCM 2505 / NBRC12200 / NCIMB 9375 / NRRL NRS-1264 / Gibson 46). GN=Name=rbgA {ECO:0000312|EMBL:AAU23360.1};Synonyms=ylqF {ECO:0000312|EMBL:AAU40720.1};OrderedLocusNames=BL01289, BLi01825; PE=3: Inferred from homology;
Pbr006365.1	-2.05676	0.0392046	0.128515	sp|Q9JIX0|RecName: Full=Transcription and mRNA export factor ENY2 {ECO:0000255|HAMAP-Rule:MF_03046};AltName: Full=Enhancer of yellow 2 transcription factor homolog {ECO:0000255|HAMAP-Rule:MF_03046}; OS=Mus musculus (Mouse). GN=Name=Eny2; PE=3: Inferred from homology;
Pbr009730.1	-2.05717	0.029141	0.102918	sp: NA
Pbr021526.1	-2.0587	0.0139669	0.0593417	sp: NA
Pbr025552.2	-2.06306	0.000292955	0.00282523	sp|Q03662|RecName: Full=Probable glutathione S-transferase;AltName: Full=Auxin-induced protein PGNT1/PCNT110; OS=Nicotiana tabacum (Common tobacco). GN= PE=2: Evidence at transcript level;
Pbr017959.1	-2.06825	2.47582e-06	5.30928e-05	sp|P51102; Q9FEB1|RecName: Full=Dihydroflavonol-4-reductase;AltName: Full=Dihydrokaempferol 4-reductase;AltName: Full=Protein TRANSPARENT TESTA 3; OS=Arabidopsis thaliana (Mouse-ear cress). GN=Name=DFRA; Synonyms=DFR, TT3; OrderedLocusNames=At5g42800;ORFNames=MJB21.18; PE=1: Evidence at protein level;
Pbr023633.1	-2.07423	0.00107312	0.00793291	sp|Q9SVU5|RecName: Full=GDSL esterase/lipase At4g28780;AltName: Full=Extracellular lipase At4g28780;Flags: Precursor; OS=Arabidopsis thaliana (Mouse-ear cress). GN=OrderedLocusNames=At4g28780; ORFNames=F16A16.110; PE=2: Evidence at transcript level;
Pbr036803.1	-2.08137	2.88404e-09	1.44441e-07	sp: NA
Pbr034433.1	-2.08868	0.0454125	NA	sp|Q9LUR2|RecName: Full=Putative pentatricopeptide repeat-containing protein At3g16710, mitochondrial;Flags: Precursor; OS=Arabidopsis thaliana (Mouse-ear cress). GN=OrderedLocusNames=At3g16710; ORFNames=MGL6.18; PE=3: Inferred from homology;
Pbr012033.1	-2.09076	0.00460578	0.0251819	sp|P48387|RecName: Full=Chalcone synthase 2;AltName: Full=Naringenin-chalcone synthase 2; OS=Camellia sinensis (Tea). GN=Name=CHS2; PE=2: Evidence at transcript level;
Pbr004027.1	-2.09789	0.0125762	0.0548759	sp|Q9M0E0|RecName: Full=40S ribosomal protein S15a-5; OS=Arabidopsis thaliana (Mouse-ear cress). GN=Name=RPS15AE; OrderedLocusNames=At4g29430; ORFNames=F17A13.250; PE=2: Evidence at transcript level;
Pbr016205.1	-2.10425	7.93437e-14	9.08563e-12	sp|Q6NQK2; Q9C610; Q9C6M7|RecName: Full=NAC domain-containing protein 8; OS=Arabidopsis thaliana (Mouse-ear cress). GN=Name=NAC008; OrderedLocusNames=At1g25580; ORFNames=F14G11.2, F2J7.1; PE=2: Evidence at transcript level;
Pbr001364.1	-2.11096	0.0115849	0.0514644	sp|Q43804|RecName: Full=Oleosin 1; OS=Prunus dulcis (Almond) (Amygdalus dulcis). GN=Name=OLE1; PE=2: Evidence at transcript level;
Pbr029061.1	-2.1117	0.0370723	0.123482	sp|Q9FLN0|RecName: Full=GDSL esterase/lipase 1;AltName: Full=Extracellular lipase 1;Flags: Precursor; OS=Arabidopsis thaliana (Mouse-ear cress). GN=Name=GLIP1; OrderedLocusNames=At5g40990; ORFNames=MEE6.6; PE=1: Evidence at protein level;
Pbr005659.1	-2.11469	4.64846e-08	1.69543e-06	sp|Q9SSQ8; B3H5Q4|RecName: Full=26.5 kDa heat shock protein, mitochondrial;Flags: Precursor; OS=Arabidopsis thaliana (Mouse-ear cress). GN=Name=HSP26.5; OrderedLocusNames=At1g52560; ORFNames=F6D8.22; PE=2: Evidence at transcript level;
Pbr036520.1	-2.11888	0.0170333	0.0687776	sp: NA
Pbr001945.1	-2.12516	4.81894e-21	1.26304e-18	sp: NA
Pbr010248.1	-2.13264	1.51801e-42	2.38722e-39	sp: NA
Pbr025558.1	-2.13383	0.0191208	0.074986	sp|Q9LFC5|RecName: Full=Pentatricopeptide repeat-containing protein At5g01110; OS=Arabidopsis thaliana (Mouse-ear cress). GN=OrderedLocusNames=At5g01110; ORFNames=F7J8_90; PE=2: Evidence at transcript level;
Pbr026513.1	-2.13398	6.91524e-37	6.52494e-34	sp|Q9XHP0|RecName: Full=11S globulin seed storage protein 2;AltName: Full=11S globulin seed storage protein II;AltName: Full=Alpha-globulin;Contains: RecName: Full=11S globulin seed storage protein 2 acidic chain; AltName: Full=11S globulin seed storage protein II acidic chain;Contains: RecName: Full=11S globulin seed storage protein 2 basic chain; AltName: Full=11S globulin seed storage protein …
Pbr007409.1	-2.15106	7.21863e-05	0.000906228	sp|P48979|RecName: Full=Polygalacturonase;AltName: Full=Pectinase;Flags: Precursor; OS=Prunus persica (Peach) (Amygdalus persica). GN= PE=2: Evidence at transcript level;
Pbr014247.1	-2.15779	3.80218e-35	2.8028e-32	sp|Q6IV56; Q6IQ76|RecName: Full=RING finger protein 141; OS=Danio rerio (Zebrafish) (Brachydanio rerio). GN=Name=rnf141; ORFNames=zgc:86917; PE=2: Evidence at transcript level;
Pbr007550.1	-2.16466	2.75499e-37	2.70781e-34	sp|O82333|RecName: Full=Probable indole-3-acetic acid-amido synthetase GH3.1;AltName: Full=Auxin-responsive GH3-like protein 1; OS=Arabidopsis thaliana (Mouse-ear cress). GN=Name=GH3.1; OrderedLocusNames=At2g14960; ORFNames=T26I20.12; PE=2: Evidence at transcript level;
Pbr023231.2	-2.17717	0.0219031	0.0831464	sp|P46250; Q5A505|RecName: Full=SEC14 cytosolic factor;AltName: Full=Phosphatidylinositol/phosphatidylcholine transfer protein; OS=Candida albicans (strain SC5314 / ATCC MYA-2876) (Yeast). GN=Name=SEC14; ORFNames=CaO19.8556, CaO19.941; PE=2: Evidence at transcript level;
Pbr008983.1	-2.17981	0.0213094	0.0813494	sp|P82231; Q9XG97|RecName: Full=Ribosome-recycling factor, chloroplastic;AltName: Full=CpFrr;AltName: Full=RRFHCP;AltName: Full=Ribosome-releasing factor, chloroplastic;Flags: Precursor; OS=Spinacia oleracea (Spinach). GN=Name=RRF; Synonyms=FRRHCP; PE=1: Evidence at protein level;
Pbr019970.1	-2.18758	1.73608e-46	4.55028e-43	sp: NA
Pbr036131.1	-2.18842	0.0395774	0.12945	sp: NA
Pbr009929.1	-2.19243	2.23912e-09	1.15325e-07	sp|P32295|RecName: Full=Indole-3-acetic acid-induced protein ARG7; OS=Vigna radiata var. radiata (Mung bean) (Phaseolus aureus). GN=Name=ARG7; PE=2: Evidence at transcript level;
Pbr035596.1	-2.19411	0.00860281	0.040988	sp|Q9FKI0; Q56Z07|RecName: Full=Fimbrin-5 {ECO:0000305};AltName: Full=Fimbrin-like protein 2 {ECO:0000312|EMBL:AED94007.1};AltName: Full=Fimbrin5 {ECO:0000303|PubMed:21098731}; OS=Arabidopsis thaliana (Mouse-ear cress). GN=Name=FIM5 {ECO:0000303|PubMed:21098731};Synonyms=FIM2 {ECO:0000312|EMBL:AED94007.1};OrderedLocusNames=At5g35700 {ECO:0000312|TAIR:AT5G35700};ORFNames=MXH1.5 {ECO:0000312|EMBL:B…
Pbr008261.1	-2.19478	4.4461e-11	3.16855e-09	sp|Q9ZUT3|RecName: Full=Protein ALUMINUM SENSITIVE 3;AltName: Full=ABC transporter I family member 16;AltName: Full=ybbM homolog protein; OS=Arabidopsis thaliana (Mouse-ear cress). GN=Name=ALS3; Synonyms=ABCI16; OrderedLocusNames=At2g37330;ORFNames=F3G5.12; PE=1: Evidence at protein level;
Pbr009671.1	-2.1993	3.66901e-08	1.38215e-06	sp|Q9LMM6|RecName: Full=Protein BPS1, chloroplastic;AltName: Full=Protein BYPASS 1;Flags: Precursor; OS=Arabidopsis thaliana (Mouse-ear cress). GN=Name=BPS1; OrderedLocusNames=At1g01550; ORFNames=F22L4.9; PE=2: Evidence at transcript level;
Pbr010396.1	-2.21061	4.55936e-05	0.000620963	sp|Q9SJF3; O64895|RecName: Full=mRNA-decapping enzyme-like protein;AltName: Full=DCP1 homolog; OS=Arabidopsis thaliana (Mouse-ear cress). GN=OrderedLocusNames=At1g08370; ORFNames=T27G7.7; PE=1: Evidence at protein level;
Pbr005037.1	-2.21385	6.59909e-44	1.29722e-40	sp: NA
Pbr008761.1	-2.22352	2.65064e-39	3.29084e-36	sp|Q94AA4; Q9STQ7|RecName: Full=ATP-dependent 6-phosphofructokinase 3 {ECO:0000255|HAMAP-Rule:MF_03186};AltName: Full=Phosphohexokinase 3 {ECO:0000255|HAMAP-Rule:MF_03186}; OS=Arabidopsis thaliana (Mouse-ear cress). GN=Name=PFK3 {ECO:0000255|HAMAP-Rule:MF_03186};OrderedLocusNames=At4g26270; ORFNames=T25K17.80; PE=1: Evidence at protein level;
Pbr016885.1	-2.22987	7.95143e-31	4.46586e-28	sp: NA
Pbr005792.1	-2.23577	4.75892e-45	1.02053e-41	sp|Q20065|RecName: Full=Prolyl 4-hydroxylase subunit alpha-2;AltName: Full=Procollagen-proline,2-oxoglutarate-4-dioxygenase subunit alpha-2;Flags: Precursor; OS=Caenorhabditis elegans. GN=Name=phy-2; ORFNames=F35G2.4; PE=1: Evidence at protein level;
Pbr021524.1	-2.23679	0.0490072	0.152069	sp|Q6R0H0; O23701; Q9LMM9|RecName: Full=Protein REVEILLE 3;AltName: Full=Myb transcription factor LHY-CCA1-like3;AltName: Full=Myb-related protein ASG4;AltName: Full=Protein ALTERED SEED GERMINATION 4;AltName: Full=Transcription factor ASG4; OS=Arabidopsis thaliana (Mouse-ear cress). GN=Name=RVE3; Synonyms=ASG4, LCL3; OrderedLocusNames=At1g01520;ORFNames=F22L4.18; PE=2: Evidence at transcript lev…
Pbr001071.1	-2.24035	4.2753e-32	2.65395e-29	sp|Q8RQD1|RecName: Full=Bifunctional uridylyltransferase/uridylyl-removing enzyme {ECO:0000255|HAMAP-Rule:MF_00277};AltName: Full=Bifunctional [protein-PII] modification enzyme {ECO:0000255|HAMAP-Rule:MF_00277};AltName: Full=Bifunctional nitrogen sensor protein {ECO:0000255|HAMAP-Rule:MF_00277};Includes: RecName: Full=[Protein-PII] uridylyltransferase {ECO:0000255|HAMAP-Rule:MF_00277};Includes: R…
Pbr028878.1	-2.24451	0.0127943	0.0555701	sp|Q8W4I7; Q570G8; Q96294|RecName: Full=Calcium-dependent protein kinase 13; OS=Arabidopsis thaliana (Mouse-ear cress). GN=Name=CPK13; OrderedLocusNames=At3g51850; ORFNames=ATEM1.10; PE=1: Evidence at protein level;
Pbr003860.1	-2.25296	2.5022e-09	1.27759e-07	sp|O81077|RecName: Full=Abscisic acid 8'-hydroxylase 2;AltName: Full=Cytochrome P450 707A2; OS=Arabidopsis thaliana (Mouse-ear cress). GN=Name=CYP707A2; OrderedLocusNames=At2g29090; ORFNames=T9I4.17; PE=2: Evidence at transcript level;
Pbr012997.1	-2.25733	0.0221012	0.0837098	sp|Q6P4Z6|RecName: Full=Leucine carboxyl methyltransferase 1;AltName: Full=[Phosphatase 2A protein]-leucine-carboxy methyltransferase 1; OS=Rattus norvegicus (Rat). GN=Name=Lcmt1; PE=2: Evidence at transcript level;
Pbr005580.1	-2.26529	0.0257786	0.0938991	sp|Q5KQN0; Q10K42; Q5KQN1; Q5KTQ8; Q84MW3|RecName: Full=Vacuolar cation/proton exchanger 2;AltName: Full=Ca(2+)/H(+) exchanger 2;AltName: Full=OsCAX2; OS=Oryza sativa subsp. japonica (Rice). GN=Name=CAX2; OrderedLocusNames=Os03g0397400, LOC_Os03g27960; PE=2: Evidence at transcript level;
Pbr032099.1	-2.2723	0.00491239	0.0265046	sp|Q5ZHV2|RecName: Full=N-alpha-acetyltransferase 35, NatC auxiliary subunit;AltName: Full=Protein MAK10 homolog; OS=Gallus gallus (Chicken). GN=Name=NAA35; Synonyms=MAK10; ORFNames=RCJMB04_32o21; PE=2: Evidence at transcript level;
Pbr039327.1	-2.27447	0.023962	0.0890423	sp: NA
Pbr019684.1	-2.27807	4.52543e-50	1.52501e-46	sp|Q8GXG1; Q9LW72|RecName: Full=Probable isoaspartyl peptidase/L-asparaginase 2;AltName: Full=L-asparagine amidohydrolase 2;Contains: RecName: Full=Isoaspartyl peptidase/L-asparaginase 2 subunit alpha;Contains: RecName: Full=Isoaspartyl peptidase/L-asparaginase 2 subunit beta;Flags: Precursor; OS=Arabidopsis thaliana (Mouse-ear cress). GN=OrderedLocusNames=At3g16150; ORFNames=MSL1.19; PE=2: Evide…
Pbr000067.1	-2.28007	0.0381755	NA	sp|Q9SFC6|RecName: Full=Rho GDP-dissociation inhibitor 1; OS=Arabidopsis thaliana (Mouse-ear cress). GN=Name=GDI1; OrderedLocusNames=At3g07880; ORFNames=F17A17.22; PE=1: Evidence at protein level;
Pbr040443.1	-2.28757	4.25064e-06	8.37664e-05	sp|P46270|RecName: Full=Cytochrome b-c1 complex subunit 9;AltName: Full=Complex III subunit 9;AltName: Full=Complex III subunit X;AltName: Full=Ubiquinol-cytochrome c reductase complex 8.0 kDa protein; OS=Solanum tuberosum (Potato). GN= PE=1: Evidence at protein level;
Pbr023625.1	-2.28784	0.00225384	0.014336	sp: NA
Pbr027905.1	-2.30276	0.0109624	0.0493402	sp: NA
Pbr008586.1	-2.31253	0.00222905	0.0142226	sp|P52408|RecName: Full=Glucan endo-1,3-beta-glucosidase, basic isoform;AltName: Full=(1->3)-beta-glucan endohydrolase;AltName: Full=Beta-1,3-endoglucanase;AltName: Full=PpGns1;Flags: Precursor; OS=Prunus persica (Peach) (Amygdalus persica). GN=Name=GNS1; PE=3: Inferred from homology;
Pbr018218.1	-2.31548	0.0104235	0.0473756	sp|Q14151; B4DKG3; Q8TB13|RecName: Full=Scaffold attachment factor B2; OS=Homo sapiens (Human). GN=Name=SAFB2; Synonyms=KIAA0138; PE=1: Evidence at protein level;
Pbr041845.1	-2.32974	0.0169614	0.0685711	sp|O49840; Q8GYU1|RecName: Full=Protein kinase 2B, chloroplastic;Flags: Precursor; OS=Arabidopsis thaliana (Mouse-ear cress). GN=Name=APK2B; OrderedLocusNames=At2g02800; ORFNames=T20F6.6; PE=2: Evidence at transcript level;
Pbr000520.1	-2.33594	3.419e-08	1.30082e-06	sp: NA
Pbr002294.1	-2.33612	0.0161649	0.0661594	sp: NA
Pbr030910.2	-2.33923	0.0371523	0.123661	sp: NA
Pbr008624.1	-2.35024	0.0495371	NA	sp: NA
Pbr026035.1	-2.35268	0.00331837	0.0193947	sp|P83326; Q852R5; Q852R6; Q852R7|RecName: Full=Pectinesterase inhibitor;AltName: Full=AdPMEI;AltName: Full=Pectin methylesterase inhibitor;Flags: Precursor; OS=Actinidia deliciosa (Kiwi). GN=Name=PMEI; PE=1: Evidence at protein level;
Pbr039611.1	-2.3572	2.37661e-80	5.60619e-76	sp|Q9C7S7|RecName: Full=Endoplasmic reticulum oxidoreductin-1;Flags: Precursor; OS=Arabidopsis thaliana (Mouse-ear cress). GN=Name=AERO1; Synonyms=ERO1; OrderedLocusNames=At1g72280;ORFNames=T9N14.18; PE=1: Evidence at protein level;
Pbr022870.1	-2.35841	0.0287645	0.101988	sp|Q40287|RecName: Full=Anthocyanidin 3-O-glucosyltransferase 5;AltName: Full=Flavonol 3-O-glucosyltransferase 5;AltName: Full=UDP-glucose flavonoid 3-O-glucosyltransferase 5; OS=Manihot esculenta (Cassava) (Jatropha manihot). GN=Name=GT5; Synonyms=UGT73A5; PE=2: Evidence at transcript level;
Pbr008513.2	-2.38337	0.0346933	NA	sp|Q9CA23|RecName: Full=Ubiquitin-fold modifier 1;Flags: Precursor; OS=Arabidopsis thaliana (Mouse-ear cress). GN=OrderedLocusNames=At1g77710; ORFNames=T32E8.4; PE=3: Inferred from homology;
Pbr019476.1	-2.38812	1.58616e-66	1.24719e-62	sp|P37219|RecName: Full=Abscisic stress-ripening protein 2; OS=Solanum lycopersicum (Tomato) (Lycopersicon esculentum). GN=Name=ASR2; PE=4: Predicted;
Pbr019607.1	-2.39125	0.0261952	0.0951522	sp: NA
Pbr036871.1	-2.39328	0.0048335	0.0261628	sp|Q9SRT9; O22427|RecName: Full=UDP-arabinopyranose mutase 1;AltName: Full=Reversibly glycosylated polypeptide 1;AltName: Full=UDP-L-arabinose mutase 1; OS=Arabidopsis thaliana (Mouse-ear cress). GN=Name=RGP1; OrderedLocusNames=At3g02230; ORFNames=F14P3.12; PE=1: Evidence at protein level;
Pbr012407.1	-2.39669	0.0116048	0.0515142	sp|Q42896; O04994|RecName: Full=Fructokinase-2; OS=Solanum lycopersicum (Tomato) (Lycopersicon esculentum). GN=Name=FRK2; PE=2: Evidence at transcript level;
Pbr037063.1	-2.39695	1.78598e-12	1.69195e-10	sp|O65202; O23518|RecName: Full=Peroxisomal acyl-coenzyme A oxidase 1;AltName: Full=Long-chain acyl-CoA oxidase; OS=Arabidopsis thaliana (Mouse-ear cress). GN=Name=ACX1; OrderedLocusNames=At4g16760; ORFNames=dl4405c, FCAALL.119; PE=1: Evidence at protein level;
Pbr002969.1	-2.40507	0.000114742	0.00131533	sp|P35017|RecName: Full=Superoxide dismutase [Mn], mitochondrial;Flags: Precursor; OS=Hevea brasiliensis (Para rubber tree) (Siphonia brasiliensis). GN=Name=SODA; PE=2: Evidence at transcript level;
Pbr031425.1	-2.41176	1.23957e-07	4.06374e-06	sp|Q54XQ8|RecName: Full=Luc7-like protein;AltName: Full=Protein CROP homolog; OS=Dictyostelium discoideum (Slime mold). GN=Name=crop; ORFNames=DDB_G0278799; PE=3: Inferred from homology;
Pbr032688.1	-2.41864	1.92231e-35	1.51152e-32	sp|Q9MB95|RecName: Full=1-aminocyclopropane-1-carboxylate synthase 1;AltName: Full=S-adenosyl-L-methionine methylthioadenosine-lyase; OS=Prunus mume (Japanese apricot) (Armeniaca mume). GN=Name=ACS1; PE=2: Evidence at transcript level;
Pbr024943.2	-2.43104	0.0130356	0.0563388	sp|Q9LVV5; Q94AF5|RecName: Full=Thylakoid lumenal 15.0 kDa protein 2, chloroplastic;Flags: Precursor; OS=Arabidopsis thaliana (Mouse-ear cress). GN=OrderedLocusNames=At5g52970; ORFNames=MNB8_3; PE=1: Evidence at protein level;
Pbr037579.1	-2.44247	0.0134011	0.0575208	sp|Q9XG77|RecName: Full=Proteasome subunit alpha type-6;AltName: Full=20S proteasome alpha subunit A;AltName: Full=20S proteasome subunit alpha-1; OS=Nicotiana tabacum (Common tobacco). GN=Name=PAA1; Synonyms=PSA1; PE=2: Evidence at transcript level;
Pbr037532.1	-2.44258	0.0361913	NA	sp|C0LGQ5; Q9SN91|RecName: Full=LRR receptor-like serine/threonine-protein kinase GSO1;AltName: Full=Protein GASSHO 1;Flags: Precursor; OS=Arabidopsis thaliana (Mouse-ear cress). GN=Name=GSO1; OrderedLocusNames=At4g20140; ORFNames=F1C12.60; PE=2: Evidence at transcript level;
Pbr011282.1	-2.44775	0.0449851	NA	sp: NA
Pbr009928.1	-2.46735	2.58835e-13	2.75029e-11	sp|P32295|RecName: Full=Indole-3-acetic acid-induced protein ARG7; OS=Vigna radiata var. radiata (Mung bean) (Phaseolus aureus). GN=Name=ARG7; PE=2: Evidence at transcript level;
Pbr039049.1	-2.49396	0.0360782	0.121249	sp|Q9SAK5; B9DFC9; Q94AW3|RecName: Full=Myb family transcription factor APL;AltName: Full=Protein ALTERED PHLOEM DEVELOPMENT; OS=Arabidopsis thaliana (Mouse-ear cress). GN=Name=APL; OrderedLocusNames=At1g79430; ORFNames=T8K14.15; PE=2: Evidence at transcript level;
Pbr031347.1	-2.50079	8.42293e-06	0.000149936	sp|Q91WL8; Q8C8J6; Q920Y2; Q9D2B3; Q9D339; Q9JLF5|RecName: Full=WW domain-containing oxidoreductase; OS=Mus musculus (Mouse). GN=Name=Wwox; Synonyms=Wox1; PE=1: Evidence at protein level;
Pbr003296.1	-2.505	0.00516536	0.0275981	sp|Q7F8R0; B7F9G8|RecName: Full=Zinc finger CCCH domain-containing protein 14; OS=Oryza sativa subsp. japonica (Rice). GN=OrderedLocusNames=Os02g0194200, LOC_Os02g10080;ORFNames=OsJ_005555, P0437H03.134; PE=2: Evidence at transcript level;
Pbr037971.1	-2.50771	5.44047e-09	2.5514e-07	sp|P51846|RecName: Full=Pyruvate decarboxylase 2; OS=Nicotiana tabacum (Common tobacco). GN=Name=PDC2; PE=2: Evidence at transcript level;
Pbr012131.1	-2.52367	0.0227744	0.0856137	sp|Q9LQV2; Q8H1K9; Q9ZRX5|RecName: Full=RNA-dependent RNA polymerase 1;AltName: Full=RNA-directed RNA polymerase 1; OS=Arabidopsis thaliana (Mouse-ear cress). GN=Name=RDR1; Synonyms=RDRP1; OrderedLocusNames=At1g14790;ORFNames=F10B6.19; PE=2: Evidence at transcript level;
Pbr027594.1	-2.53329	1.28034e-77	1.5101e-73	sp: NA
Pbr014839.1	-2.54169	0.00608297	0.0312753	sp|Q39224|RecName: Full=Protein SRG1;AltName: Full=Protein SENESCENCE-RELATED GENE 1; OS=Arabidopsis thaliana (Mouse-ear cress). GN=Name=SRG1; OrderedLocusNames=At1g17020; ORFNames=F20D23.28, F6I1.30; PE=2: Evidence at transcript level;
Pbr025476.1	-2.54836	0.0404463	NA	sp|Q8GXC7; Q9M8J4|RecName: Full=F-box/kelch-repeat protein At3g06240; OS=Arabidopsis thaliana (Mouse-ear cress). GN=OrderedLocusNames=At3g06240; ORFNames=F28L1.18; PE=2: Evidence at transcript level;
Pbr014180.2	-2.55274	0.0459592	0.144802	sp|P48534|RecName: Full=L-ascorbate peroxidase, cytosolic;AltName: Full=PsAPx01; OS=Pisum sativum (Garden pea). GN=Name=APX1; Synonyms=APPX1; PE=1: Evidence at protein level;
Pbr005145.1	-2.55449	0.0133445	0.0573273	sp: NA
Pbr002462.1	-2.55979	1.83933e-06	4.14799e-05	sp|Q9C7A2; Q8LED2; Q9LHH2|RecName: Full=Ankyrin repeat-containing protein At3g12360; OS=Arabidopsis thaliana (Mouse-ear cress). GN=OrderedLocusNames=At3g12360; ORFNames=MQC3.17, T2E22.31; PE=2: Evidence at transcript level;
Pbr035465.1	-2.63091	0.00293802	0.0175888	sp|Q36450|RecName: Full=NADH dehydrogenase [ubiquinone] iron-sulfur protein 2;AltName: Full=NADH dehydrogenase subunit 7; OS=Nicotiana sylvestris (Wood tobacco) (South American tobacco). GN=Name=NAD7; PE=2: Evidence at transcript level;
Pbr024713.1	-2.6352	6.27165e-25	2.27603e-22	sp: NA
Pbr024827.1	-2.63592	7.04263e-07	1.82158e-05	sp: NA
Pbr022186.1	-2.63849	1.11917e-07	3.69234e-06	sp|Q5PQN1|RecName: Full=Probable E3 ubiquitin-protein ligase HERC4;AltName: Full=HECT domain and RCC1-like domain-containing protein 4; OS=Rattus norvegicus (Rat). GN=Name=Herc4; PE=2: Evidence at transcript level;
Pbr024647.1	-2.65269	0.0241369	NA	sp|P13240|RecName: Full=Disease resistance response protein 206;AltName: Full=Dirigent protein PI206;Flags: Precursor; OS=Pisum sativum (Garden pea). GN=Name=PI206; PE=1: Evidence at protein level;
Pbr024744.1	-2.65539	0.000271393	0.00265184	sp: NA
Pbr042401.1	-2.66221	0.00870238	0.0413039	sp|Q9LYW0|RecName: Full=BTB/POZ domain-containing protein At5g03250; OS=Arabidopsis thaliana (Mouse-ear cress). GN=OrderedLocusNames=At5g03250; ORFNames=F15A17_280, MOK16.16; PE=2: Evidence at transcript level;
Pbr030064.1	-2.68068	0.00335126	0.0195443	sp|Q9LI84; Q84WD7|RecName: Full=Probable calcium-binding protein CML16;AltName: Full=Calmodulin-like protein 16; OS=Arabidopsis thaliana (Mouse-ear cress). GN=Name=CML16; OrderedLocusNames=At3g25600; ORFNames=T5M7.6; PE=2: Evidence at transcript level;
Pbr015337.1	-2.68321	0.00115219	0.00839638	sp|P93771; Q84M83|RecName: Full=Gibberellin 20 oxidase 1;AltName: Full=GA 20-oxidase 1;AltName: Full=Gibberellin C-20 oxidase 1;AltName: Full=Os20ox; OS=Oryza sativa subsp. japonica (Rice). GN=Name=20ox1; Synonyms=GA20ox-1;OrderedLocusNames=Os03g0856700, LOC_Os03g63970;ORFNames=OSJNBa0059G06.22; PE=2: Evidence at transcript level;
Pbr005040.1	-2.72428	5.07207e-54	2.3929e-50	sp: NA
Pbr006741.1	-2.72632	0.00806088	0.0390288	sp: NA
Pbr026009.1	-2.73988	3.01959e-07	8.76128e-06	sp|Q6CQE5; Q6CQD9|RecName: Full=Protein TAR1; OS=Kluyveromyces lactis (strain ATCC 8585 / CBS 2359 / DSM 70799 / NBRC1267 / NRRL Y-1140 / WM37) (Yeast) (Candida sphaerica). GN=Name=TAR1-A; OrderedLocusNames=KLLA0D17600g;andName=TAR1-B; OrderedLocusNames=KLLA0D17732g;andName=TAR1-C; OrderedLocusNames=KLLA0D17864g; PE=4: Predicted;
Pbr041183.5	-2.74319	3.33382e-14	4.05369e-12	sp|Q8LGG8; Q940U0; Q9SSA2|RecName: Full=Universal stress protein A-like protein; OS=Arabidopsis thaliana (Mouse-ear cress). GN=OrderedLocusNames=At3g01520; ORFNames=F4P13.7; PE=1: Evidence at protein level;
Pbr040109.1	-2.74808	0.00858679	0.0409365	sp|Q9FLX7|RecName: Full=Probable NADH dehydrogenase [ubiquinone] 1 alpha subcomplex subunit 5, mitochondrial;Flags: Precursor; OS=Arabidopsis thaliana (Mouse-ear cress). GN=OrderedLocusNames=At5g52840; ORFNames=MXC20.6; PE=1: Evidence at protein level;
Pbr026036.1	-2.78534	1.82636e-15	2.69263e-13	sp|P83326; Q852R5; Q852R6; Q852R7|RecName: Full=Pectinesterase inhibitor;AltName: Full=AdPMEI;AltName: Full=Pectin methylesterase inhibitor;Flags: Precursor; OS=Actinidia deliciosa (Kiwi). GN=Name=PMEI; PE=1: Evidence at protein level;
Pbr002967.1	-2.80121	0.00658023	0.033245	sp|Q8GYH6; Q0WT47; Q3EB92|RecName: Full=Reticulon-like protein B16; OS=Arabidopsis thaliana (Mouse-ear cress). GN=Name=RTNLB16; OrderedLocusNames=At3g10915; ORFNames=F9F8.30; PE=2: Evidence at transcript level;
Pbr025757.1	-2.8291	0.00648788	0.0328488	sp|Q5I7K3|RecName: Full=40S ribosomal protein S29; OS=Triticum aestivum (Wheat). GN=Name=RPS29; PE=1: Evidence at protein level;
Pbr001298.1	-2.84853	0.00772265	0.0377084	sp: NA
Pbr031447.1	-2.87723	0.0325373	0.111965	sp|Q5ZKH0|RecName: Full=General transcription factor IIH subunit 5;AltName: Full=General transcription factor IIH polypeptide 5;AltName: Full=TFB5 ortholog;AltName: Full=TFIIH basal transcription factor complex TTD-A subunit; OS=Gallus gallus (Chicken). GN=Name=GTF2H5; ORFNames=RCJMB04_10n20; PE=3: Inferred from homology;
Pbr001971.1	-2.88819	0.0383061	NA	sp: NA
Pbr003206.1	-2.89418	4.84882e-05	0.000651756	sp: NA
Pbr001902.1	-2.90265	0.000895663	0.00684412	sp|Q94A02; Q9SB62|RecName: Full=Tryptophan aminotransferase-related protein 2; OS=Arabidopsis thaliana (Mouse-ear cress). GN=Name=TAR2; OrderedLocusNames=At4g24670; ORFNames=F22K18.130; PE=2: Evidence at transcript level;
Pbr022919.1	-2.97138	1.72132e-35	1.40014e-32	sp|Q9LMM6|RecName: Full=Protein BPS1, chloroplastic;AltName: Full=Protein BYPASS 1;Flags: Precursor; OS=Arabidopsis thaliana (Mouse-ear cress). GN=Name=BPS1; OrderedLocusNames=At1g01550; ORFNames=F22L4.9; PE=2: Evidence at transcript level;
Pbr018417.1	-2.98235	0.00679696	0.0340628	sp|Q9FH16|RecName: Full=PRA1 family protein G2; OS=Arabidopsis thaliana (Mouse-ear cress). GN=Name=PRA1G2; OrderedLocusNames=At5g56230; ORFNames=K24C1.4; PE=2: Evidence at transcript level;
Pbr009922.1	-2.98259	1.02359e-07	3.42004e-06	sp|P32295|RecName: Full=Indole-3-acetic acid-induced protein ARG7; OS=Vigna radiata var. radiata (Mung bean) (Phaseolus aureus). GN=Name=ARG7; PE=2: Evidence at transcript level;
Pbr028822.2	-2.98831	0.00116707	0.00847335	sp|Q9LQV2; Q8H1K9; Q9ZRX5|RecName: Full=RNA-dependent RNA polymerase 1;AltName: Full=RNA-directed RNA polymerase 1; OS=Arabidopsis thaliana (Mouse-ear cress). GN=Name=RDR1; Synonyms=RDRP1; OrderedLocusNames=At1g14790;ORFNames=F10B6.19; PE=2: Evidence at transcript level;
Pbr021055.1	-3.00045	2.89987e-05	0.000427531	sp: NA
Pbr010403.1	-3.00393	0.0206926	0.0796276	sp|Q9ZE28|RecName: Full=Uncharacterized protein RP120; OS=Rickettsia prowazekii (strain Madrid E). GN=OrderedLocusNames=RP120; PE=4: Predicted;
Pbr036542.1	-3.01062	5.73676e-06	0.000108346	sp: NA
Pbr039637.1	-3.01479	0.029308	0.103418	sp|P32438|RecName: Full=IMPACT family member in pol 5'region;Flags: Fragment; OS=Thermus thermophilus. GN= PE=3: Inferred from homology;
Pbr013759.1	-3.04997	0.00109221	0.00805379	sp|Q9LD45|RecName: Full=Bax inhibitor 1; OS=Arabidopsis thaliana (Mouse-ear cress). GN=Name=BI-1; OrderedLocusNames=At5g47120; ORFNames=K14A3.7; PE=1: Evidence at protein level;
Pbr023624.1	-3.06876	0.0215295	NA	sp: NA
Pbr006253.1	-3.10812	0.0437284	NA	sp|Q9M2E2|RecName: Full=(+)-neomenthol dehydrogenase;AltName: Full=Menthone:neomenthol reductase;AltName: Full=Short-chain dehydrogenase/reductase 1; OS=Arabidopsis thaliana (Mouse-ear cress). GN=Name=SDR1; OrderedLocusNames=At3g61220; ORFNames=T20K12.120; PE=1: Evidence at protein level;
Pbr011648.1	-3.14488	0.0118081	0.0522005	sp: NA
Pbr001814.1	-3.16539	0.00883542	0.041826	sp|Q7Z5L2; O60598; Q5W0B4; Q5W0B5; Q86VT9; Q8N9H0|RecName: Full=Coiled-coil domain-containing protein R3HCC1L;AltName: Full=Growth inhibition and differentiation-related protein 88;AltName: Full=Putative mitochondrial space protein 32.1;AltName: Full=R3H and coiled-coil domain-containing protein 1-like; OS=Homo sapiens (Human). GN=Name=R3HCC1L; Synonyms=C10orf28, GIDRP88; PE=1: Evidence at protei…
Pbr018958.1	-3.19094	1.26852e-14	1.63514e-12	sp|Q8RX32; Q9ASX2; Q9LNW5|RecName: Full=Tropinone reductase homolog At1g07450 {ECO:0000305}; OS=Arabidopsis thaliana (Mouse-ear cress). GN=OrderedLocusNames=At1g07450 {ECO:0000312|TAIR:AT1G07450};ORFNames=F22G5.20 {ECO:0000312|EMBL:AAF79553.1}; PE=2: Evidence at transcript level;
Pbr010755.1	-3.19684	0.00124211	0.00889769	sp|Q4QSC8|RecName: Full=Shugoshin-1;AltName: Full=ZmSGO1; OS=Zea mays (Maize). GN=Name=SGO1; PE=2: Evidence at transcript level;
Pbr042216.1	-3.19873	0.000149427	0.00163794	sp|P33080|RecName: Full=Auxin-induced protein X10A; OS=Glycine max (Soybean) (Glycine hispida). GN= PE=2: Evidence at transcript level;
Pbr027916.1	-3.25632	0.0469126	NA	sp|P51090|RecName: Full=Chalcone synthase;AltName: Full=Naringenin-chalcone synthase; OS=Vitis vinifera (Grape). GN=Name=CHS; PE=2: Evidence at transcript level;
Pbr011470.1	-3.25667	6.87539e-07	1.78224e-05	sp|Q3EBZ2; Q0WRT1; Q7XJL8|RecName: Full=F-box protein SKIP23;AltName: Full=SKP1-interacting partner 23; OS=Arabidopsis thaliana (Mouse-ear cress). GN=Name=SKIP23; OrderedLocusNames=At2g17030; ORFNames=F6P23.19; PE=1: Evidence at protein level;
Pbr015820.1	-3.25749	0.00323182	0.0189924	sp|Q9LQZ7; C0SV33|RecName: Full=B-box zinc finger protein 21 {ECO:0000303|PubMed:19920209};AltName: Full=Protein LONG HYPOCOTYL UNDER SHADE {ECO:0000303|PubMed:21070414};AltName: Full=Protein SALT TOLERANCE HOMOLOG 2; OS=Arabidopsis thaliana (Mouse-ear cress). GN=Name=BBX21 {ECO:0000303|PubMed:19920209};Synonyms=LHUS {ECO:0000303|PubMed:21070414}, STH2;OrderedLocusNames=At1g75540; ORFNames=F10A5.…
Pbr029714.1	-3.34472	1.3243e-13	1.45976e-11	sp: NA
Pbr023991.1	-3.36257	0.0397596	NA	sp|Q84MA8; Q9FGR5|RecName: Full=Adenine/guanine permease AZG2;AltName: Full=AzgA-homolog protein;AltName: Full=Protein AZAGUANINE RESISTANT 2; OS=Arabidopsis thaliana (Mouse-ear cress). GN=Name=AZG2; OrderedLocusNames=At5g50300; ORFNames=K6A12.16; PE=2: Evidence at transcript level;
Pbr013752.1	-3.36517	0.00710821	NA	sp|O23547|RecName: Full=Expansin-like B1;AltName: Full=Ath-ExpBeta-3.1;Flags: Precursor; OS=Arabidopsis thaliana (Mouse-ear cress). GN=Name=EXLB1; Synonyms=EXPR1; OrderedLocusNames=At4g17030;ORFNames=dl4545c; PE=2: Evidence at transcript level;
Pbr002541.1	-3.39285	0.0303988	NA	sp|P04794|RecName: Full=17.5 kDa class I heat shock protein;AltName: Full=HSP 17.5-E; OS=Glycine max (Soybean) (Glycine hispida). GN=Name=HSP17.5-E; PE=3: Inferred from homology;
Pbr002953.1	-3.42386	0.0253427	NA	sp: NA
Pbr013219.1	-3.4297	1.94829e-29	9.77835e-27	sp|Q9ZU51|RecName: Full=Probable E3 ubiquitin-protein ligase RHA2B;AltName: Full=RING-H2 zinc finger protein RHA2b; OS=Arabidopsis thaliana (Mouse-ear cress). GN=Name=RHA2B; OrderedLocusNames=At2g01150; ORFNames=F10A8.3; PE=1: Evidence at protein level;
Pbr015943.1	-3.51986	0.0200407	NA	sp|P50160|RecName: Full=Sex determination protein tasselseed-2; OS=Zea mays (Maize). GN=Name=TS2; PE=2: Evidence at transcript level;
Pbr032781.1	-3.5354	2.90557e-06	6.08158e-05	sp|Q9S746; Q9SXZ3|RecName: Full=Protein HOTHEAD;AltName: Full=Protein ADHESION OF CALYX EDGES;Flags: Precursor; OS=Arabidopsis thaliana (Mouse-ear cress). GN=Name=HTH; Synonyms=ACE; OrderedLocusNames=At1g72970;ORFNames=F3N23.17; PE=1: Evidence at protein level;
Pbr025288.1	-3.53845	1.10051e-08	4.78965e-07	sp|O24542|RecName: Full=Auxin-induced protein 22D;AltName: Full=Indole-3-acetic acid-induced protein ARG13; OS=Vigna radiata var. radiata (Mung bean) (Phaseolus aureus). GN=Name=AUX22D; Synonyms=ARG13; PE=2: Evidence at transcript level;
Pbr032478.1	-3.55774	0.000156485	0.00170029	sp: NA
Pbr004489.1	-3.55934	0.00122698	0.00881508	sp|Q9X0Y1|RecName: Full=Phosphorylated carbohydrates phosphatase TM_1254; OS=Thermotoga maritima (strain ATCC 43589 / MSB8 / DSM 3109 / JCM 10099). GN=OrderedLocusNames=TM_1254; PE=1: Evidence at protein level;
Pbr024029.1	-3.57486	0.0164028	NA	sp|O81970|RecName: Full=Cytochrome P450 71A9;AltName: Full=Cytochrome P450 CP1; OS=Glycine max (Soybean) (Glycine hispida). GN=Name=CYP71A9; PE=2: Evidence at transcript level;
Pbr017872.1	-3.59511	0.0153896	0.0637458	sp|Q9XIA9|RecName: Full=Long chain acyl-CoA synthetase 2;AltName: Full=Protein Botrytis resistant 1;AltName: Full=Protein LATERAL ROOT DEVELOPMENT 2; OS=Arabidopsis thaliana (Mouse-ear cress). GN=Name=LACS2; Synonyms=BRE1, LRD2, SMA4; OrderedLocusNames=At1g49430;ORFNames=F13F21.14; PE=2: Evidence at transcript level;
Pbr034061.2	-3.60329	0.000770481	0.00607652	sp|O64732; Q8L7D4|RecName: Full=UDP-glycosyltransferase 87A1; OS=Arabidopsis thaliana (Mouse-ear cress). GN=Name=UGT87A1; OrderedLocusNames=At2g30150; ORFNames=T27E13.11; PE=2: Evidence at transcript level;
Pbr038444.1	-3.60755	0.0151473	NA	sp: NA
Pbr014634.1	-3.61716	4.77809e-16	7.46427e-14	sp|Q43129|RecName: Full=Non-specific lipid-transfer protein;AltName: Full=GH3;Flags: Precursor; OS=Gossypium hirsutum (Upland cotton) (Gossypium mexicanum). GN= PE=2: Evidence at transcript level;
Pbr020734.1	-3.63463	2.52214e-10	1.54131e-08	sp|Q42564; O81810|RecName: Full=L-ascorbate peroxidase 3, peroxisomal;Flags: Precursor; OS=Arabidopsis thaliana (Mouse-ear cress). GN=Name=APX3; Synonyms=APX, APXIII; OrderedLocusNames=At4g35000;ORFNames=M4E13.60; PE=1: Evidence at protein level;
Pbr016821.1	-3.64479	0.0176423	NA	sp: NA
Pbr027750.1	-3.66834	0.0180038	NA	sp|Q9ZUF7|RecName: Full=Protein LURP-one-related 6; OS=Arabidopsis thaliana (Mouse-ear cress). GN=OrderedLocusNames=At2g05910; ORFNames=T6P5.11; PE=2: Evidence at transcript level;
Pbr027922.1	-3.71024	0.0456388	NA	sp|Q9LPK5|RecName: Full=Probable calcium-binding protein CML44;AltName: Full=Calmodulin-like protein 44; OS=Arabidopsis thaliana (Mouse-ear cress). GN=Name=CML44; OrderedLocusNames=At1g21550; ORFNames=F24J8.15; PE=2: Evidence at transcript level;
Pbr018739.1	-3.71365	0.0474256	NA	sp|Q9M0B6|RecName: Full=UDP-glucuronate 4-epimerase 1;AltName: Full=UDP-glucuronic acid epimerase 1; OS=Arabidopsis thaliana (Mouse-ear cress). GN=Name=GAE1; Synonyms=UGlcAE3; OrderedLocusNames=At4g30440;ORFNames=F17I23.220; PE=1: Evidence at protein level;
Pbr026881.1	-3.74538	0.000177869	0.00189083	sp: NA
Pbr011898.1	-3.75662	0.0473461	NA	sp|Q766C3|RecName: Full=Aspartic proteinase nepenthesin-1;AltName: Full=Nepenthesin-I;Flags: Precursor; OS=Nepenthes gracilis (Slender pitcher plant). GN=Name=nep1; PE=1: Evidence at protein level;
Pbr030661.1	-3.76037	0.0470476	NA	sp|Q9FF18|RecName: Full=Cytokinin hydroxylase;AltName: Full=Cytochrome P450 35A1; OS=Arabidopsis thaliana (Mouse-ear cress). GN=Name=CYP735A1; OrderedLocusNames=At5g38450; ORFNames=MXI10.18; PE=1: Evidence at protein level;
Pbr002938.1	-3.78293	0.000256901	0.0025409	sp|Q8GYH6; Q0WT47; Q3EB92|RecName: Full=Reticulon-like protein B16; OS=Arabidopsis thaliana (Mouse-ear cress). GN=Name=RTNLB16; OrderedLocusNames=At3g10915; ORFNames=F9F8.30; PE=2: Evidence at transcript level;
Pbr039902.1	-3.80694	0.0101769	0.0465016	sp|Q9M5M6|RecName: Full=60S ribosomal protein L30; OS=Euphorbia esula (Leafy spurge). GN=Name=RPL30; PE=3: Inferred from homology;
Pbr026625.1	-3.83196	0.000540568	0.00459843	sp|P19244|RecName: Full=22.7 kDa class IV heat shock protein;Flags: Precursor; OS=Pisum sativum (Garden pea). GN=Name=HSP22.7; PE=2: Evidence at transcript level;
Pbr027963.3	-3.85672	0.0335326	NA	sp|Q9FYC7|RecName: Full=Putative phospholipid:diacylglycerol acyltransferase 2; OS=Arabidopsis thaliana (Mouse-ear cress). GN=Name=PDAT2; OrderedLocusNames=At3g44830; ORFNames=F28D10.20; PE=3: Inferred from homology;
Pbr038656.1	-3.88975	0.0457448	0.144358	sp: NA
Pbr026830.1	-3.92571	0.0337478	NA	sp|Q93ZR6; Q9FHT5|RecName: Full=O-acyltransferase WSD1;AltName: Full=Diacylglycerol O-acyltransferase;AltName: Full=Long-chain-alcohol O-fatty-acyltransferase;AltName: Full=Wax synthase; OS=Arabidopsis thaliana (Mouse-ear cress). GN=Name=WSD1; OrderedLocusNames=At5g37300; ORFNames=MNJ8.9; PE=2: Evidence at transcript level;
Pbr032496.1	-3.92866	0.0341087	NA	sp|P0AC62; P37687; Q2M7S4|RecName: Full=Glutaredoxin-3; OS=Escherichia coli (strain K12). GN=Name=grxC; Synonyms=yibM; OrderedLocusNames=b3610, JW3585; PE=1: Evidence at protein level;
Pbr038637.1	-4.02361	0.000993167	0.00743976	sp: NA
Pbr027242.1	-4.03238	0.000151703	0.00165902	sp: NA
Pbr042319.1	-4.04214	0.0214014	NA	sp: NA
Pbr032683.1	-4.08418	0.00667714	NA	sp|P48981|RecName: Full=Beta-galactosidase;AltName: Full=Acid beta-galactosidase;AltName: Full=Exo-(1-->4)-beta-D-galactanase;Flags: Precursor; OS=Malus domestica (Apple) (Pyrus malus). GN= PE=1: Evidence at protein level;
Pbr015053.1	-4.12828	0.0220383	NA	sp|Q5XF75; O82505; Q9T015|RecName: Full=Elongation factor Ts, mitochondrial {ECO:0000255|HAMAP-Rule:MF_03135};Flags: Precursor; OS=Arabidopsis thaliana (Mouse-ear cress). GN=Name=EFTS {ECO:0000255|HAMAP-Rule:MF_03135};OrderedLocusNames=At4g11120; ORFNames=F2P3.12; PE=2: Evidence at transcript level;
Pbr002697.1	-4.21637	3.15724e-08	1.21099e-06	sp|D1FNJ9|RecName: Full=CLAVATA3/ESR (CLE)-related protein 4A-1;Flags: Precursor; OS=Globodera rostochiensis (Golden nematode worm) (Heteroderarostochiensis). GN=Name=CLE-4A-1; PE=2: Evidence at transcript level;
Pbr012517.1	-4.24061	0.00536551	0.0283783	sp|P04793|RecName: Full=17.5 kDa class I heat shock protein;AltName: Full=HSP 17.5-M; OS=Glycine max (Soybean) (Glycine hispida). GN=Name=HSP17.5-M; PE=3: Inferred from homology;
Pbr002926.1	-4.26114	1.20871e-05	0.00020279	sp|Q45QI7|RecName: Full=Chalcone--flavonone isomerase; OS=Camellia sinensis (Tea). GN=Name=CHI; PE=2: Evidence at transcript level;
Pbr000260.1	-4.28081	0.0445594	NA	sp|Q40784|RecName: Full=Putative glucose-6-phosphate 1-epimerase;AltName: Full=Putative D-hexose-6-phosphate mutarotase;AltName: Full=Putative apospory-associated protein C; OS=Cenchrus ciliaris (Buffelgrass) (Pennisetum ciliare). GN= PE=2: Evidence at transcript level;
Pbr017871.1	-4.30219	0.0133357	0.0572999	sp: NA
Pbr024998.1	-4.31308	1.60786e-43	2.91753e-40	sp|P05477|RecName: Full=17.9 kDa class II heat shock protein; OS=Glycine max (Soybean) (Glycine hispida). GN=Name=HSP17.9-D; PE=3: Inferred from homology;
Pbr004136.1	-4.32999	0.0105691	NA	sp: NA
Pbr034076.1	-4.35917	0.00242524	0.0152071	sp|Q9SW70|RecName: Full=Stress-related protein; OS=Vitis riparia (Frost grape) (Vitis vulpina). GN=Name=SRP; PE=2: Evidence at transcript level;
Pbr014198.1	-4.36615	0.0367376	NA	sp|P93258|RecName: Full=Superoxide dismutase [Cu-Zn] 1; OS=Mesembryanthemum crystallinum (Common ice plant) (Cryophytumcrystallinum). GN=Name=SODCC.1; Synonyms=SOD, SOD1; PE=2: Evidence at transcript level;
Pbr034225.1	-4.37035	0.0359379	NA	sp: NA
Pbr027689.1	-4.39919	0.0329813	NA	sp|Q8L4D8; Q9CA49; Q9SSF5|RecName: Full=Protein IQ-DOMAIN 31; OS=Arabidopsis thaliana (Mouse-ear cress). GN=Name=IQD31; OrderedLocusNames=At1g74690; ORFNames=F1M20.37, F25A4.33; PE=1: Evidence at protein level;
Pbr011054.1	-4.40554	3.10388e-14	3.83338e-12	sp|P48978|RecName: Full=Polygalacturonase;AltName: Full=Pectinase;Flags: Precursor; OS=Malus domestica (Apple) (Pyrus malus). GN= PE=2: Evidence at transcript level;
Pbr036867.1	-4.40747	0.0372714	NA	sp: NA
Pbr004318.1	-4.45789	2.06082e-14	2.62771e-12	sp: NA
Pbr008703.1	-4.46538	0.0345558	NA	sp|Q5XQC7; O04042; Q1KS96|RecName: Full=Protein BONZAI 3; OS=Arabidopsis thaliana (Mouse-ear cress). GN=Name=BON3; OrderedLocusNames=At1g08860; ORFNames=F7G19.25; PE=1: Evidence at protein level;
Pbr029587.1	-4.47176	0.00649454	NA	sp|Q23892; Q54CI9|RecName: Full=Lysosomal beta glucosidase;Flags: Precursor; OS=Dictyostelium discoideum (Slime mold). GN=Name=gluA; ORFNames=DDB_G0292810; PE=1: Evidence at protein level;
Pbr003402.1	-4.47756	0.0307476	NA	sp|P32295|RecName: Full=Indole-3-acetic acid-induced protein ARG7; OS=Vigna radiata var. radiata (Mung bean) (Phaseolus aureus). GN=Name=ARG7; PE=2: Evidence at transcript level;
Pbr025000.1	-4.5228	3.17055e-41	4.67439e-38	sp|P05477|RecName: Full=17.9 kDa class II heat shock protein; OS=Glycine max (Soybean) (Glycine hispida). GN=Name=HSP17.9-D; PE=3: Inferred from homology;
Pbr021763.1	-4.56468	0.0093005	NA	sp|Q9FPQ8; Q8GXB5; Q8LG94; Q9LQ05|RecName: Full=Homeobox protein knotted-1-like 7;AltName: Full=Protein IRREGULAR XYLEM 11;AltName: Full=Protein KNAT7; OS=Arabidopsis thaliana (Mouse-ear cress). GN=Name=KNAT7; Synonyms=IRX11; OrderedLocusNames=At1g62990;ORFNames=F16P17.16; PE=1: Evidence at protein level;
Pbr033420.1	-4.64856	0.0139121	NA	sp|Q9SYG1; Q8L8R5|RecName: Full=17.4 kDa class III heat shock protein;AltName: Full=17.4 kDa heat shock protein 2; OS=Arabidopsis thaliana (Mouse-ear cress). GN=Name=HSP17.4B; OrderedLocusNames=At1g54050; ORFNames=F15I1.13; PE=2: Evidence at transcript level;
Pbr004215.2	-4.7259	0.0014475	0.0100486	sp|Q40153|RecName: Full=LEC14B protein; OS=Lithospermum erythrorhizon (Purple gromwell) (Lithospermum officinalevar. erythrorhizon). GN= PE=2: Evidence at transcript level;
Pbr032094.1	-4.76521	0.0251305	NA	sp|Q9VCY8; Q9VCY9|RecName: Full=Adiponectin receptor protein; OS=Drosophila melanogaster (Fruit fly). GN=Name=AdipoR; ORFNames=CG5315; PE=1: Evidence at protein level;
Pbr011385.1	-4.7972	0.00509142	NA	sp|Q39547; Q940D5|RecName: Full=Cucumisin;AltName: Allergen=Cuc m 1;Flags: Precursor; OS=Cucumis melo (Muskmelon). GN= PE=1: Evidence at protein level;
Pbr003684.1	-4.81533	0.0278403	NA	sp: NA
Pbr010302.1	-4.83067	0.0119729	NA	sp: NA
Pbr004497.1	-4.88691	5.41295e-40	7.51095e-37	sp|Q9FY94; Q8LAG0; Q9XHG3|RecName: Full=Bidirectional sugar transporter SWEET15;AltName: Full=Senescence-associated protein 29; OS=Arabidopsis thaliana (Mouse-ear cress). GN=Name=SWEET15; Synonyms=SAG29; OrderedLocusNames=At5g13170;ORFNames=T19L5.130; PE=2: Evidence at transcript level;
Pbr003556.1	-4.92433	5.68802e-12	4.87908e-10	sp|Q9FG72|RecName: Full=Oligopeptide transporter 1; OS=Arabidopsis thaliana (Mouse-ear cress). GN=Name=OPT1; OrderedLocusNames=At5g55930; ORFNames=MYN21.4; PE=2: Evidence at transcript level;
Pbr004638.1	-5.04886	0.00530838	NA	sp|Q9SND9|RecName: Full=Uncharacterized acetyltransferase At3g50280; OS=Arabidopsis thaliana (Mouse-ear cress). GN=OrderedLocusNames=At3g50280; ORFNames=F11C1.120; PE=3: Inferred from homology;
Pbr023195.1	-5.12805	0.0102903	NA	sp|Q39202; F4K0I9; Q8H7E0; Q9SAR9|RecName: Full=G-type lectin S-receptor-like serine/threonine-protein kinase RLK1;AltName: Full=Receptor-like protein kinase 1;Flags: Precursor; OS=Arabidopsis thaliana (Mouse-ear cress). GN=Name=RLK1; OrderedLocusNames=At5g60900; ORFNames=MSL3.2; PE=2: Evidence at transcript level;
Pbr020262.1	-5.19121	0.00361339	NA	sp|Q5UNY4|RecName: Full=Uncharacterized protein L728; OS=Acanthamoeba polyphaga mimivirus (APMV). GN=OrderedLocusNames=MIMI_L728; PE=4: Predicted;
Pbr024999.1	-5.19682	1.98022e-22	5.69651e-20	sp|P05477|RecName: Full=17.9 kDa class II heat shock protein; OS=Glycine max (Soybean) (Glycine hispida). GN=Name=HSP17.9-D; PE=3: Inferred from homology;
Pbr011976.1	-5.40783	6.42666e-11	4.47193e-09	sp|Q9FGY1|RecName: Full=Beta-D-xylosidase 1;AltName: Full=Alpha-L-arabinofuranosidase;Flags: Precursor; OS=Arabidopsis thaliana (Mouse-ear cress). GN=Name=BXL1; Synonyms=XYL1; OrderedLocusNames=At5g49360;ORFNames=K7J8.3; PE=1: Evidence at protein level;
Pbr000944.1	-5.51501	0.00178123	NA	sp: NA
Pbr003555.1	-5.55208	1.6145e-13	1.76317e-11	sp|Q9SUA4|RecName: Full=Oligopeptide transporter 5; OS=Arabidopsis thaliana (Mouse-ear cress). GN=Name=OPT5; OrderedLocusNames=At4g26590; ORFNames=T15N24.40; PE=2: Evidence at transcript level;
Pbr032955.1	-6.34119	2.12743e-05	0.000329291	sp|P19244|RecName: Full=22.7 kDa class IV heat shock protein;Flags: Precursor; OS=Pisum sativum (Garden pea). GN=Name=HSP22.7; PE=2: Evidence at transcript level;
Pbr000967.1	-6.36879	1.7954e-11	1.41172e-09	sp|D1FNJ9|RecName: Full=CLAVATA3/ESR (CLE)-related protein 4A-1;Flags: Precursor; OS=Globodera rostochiensis (Golden nematode worm) (Heteroderarostochiensis). GN=Name=CLE-4A-1; PE=2: Evidence at transcript level;
Pbr024995.1	-7.12215	3.22726e-07	9.28387e-06	sp|Q01545|RecName: Full=18.8 kDa class II heat shock protein; OS=Ipomoea nil (Japanese morning glory) (Pharbitis nil). GN=Name=SHSP-2; PE=2: Evidence at transcript level;
Pbr019647.1	-7.75328	2.15223e-43	3.62635e-40	sp|P19515|RecName: Full=Lipase;AltName: Full=Triacylglycerol lipase;Flags: Precursor; OS=Rhizomucor miehei. GN= PE=1: Evidence at protein level;
Pbr036004.1	-9.03396	5.18986e-13	5.32277e-11	sp|Q9FKF3|RecName: Full=Putative pectinesterase 63;AltName: Full=Pectin methylesterase 63;Flags: Precursor; OS=Arabidopsis thaliana (Mouse-ear cress). GN=Name=PME63; Synonyms=ARATH63; OrderedLocusNames=At5g61680;ORFNames=K11J9.6; PE=3: Inferred from homology;
Pbr003401.1	-10.1567	6.5086e-17	1.12067e-14	sp|Q9FKF3|RecName: Full=Putative pectinesterase 63;AltName: Full=Pectin methylesterase 63;Flags: Precursor; OS=Arabidopsis thaliana (Mouse-ear cress). GN=Name=PME63; Synonyms=ARATH63; OrderedLocusNames=At5g61680;ORFNames=K11J9.6; PE=3: Inferred from homology;
