# Supplementary material for: Characterization of a KANADI-like transcription factor that suppresses pear anthocyanin biosynthesis
Source: Hortic Res. 2025 Mar 3;12(6):uhaf071. doi: 10.1093/hr/uhaf071 (PMC12038239; doi:10.1093/hr/uhaf071)
Supplement: Web_Material_uhaf071 [file web_material_uhaf071.zip › Supplemental Table S2.xlsx]

## Sheet: Sheet1
Name	Sequences (from 5' to 3')	Purpose
PuKAN4-F-pSAK277	CTAGTGGATCCAAAGAATTCATGATGAAAAATACTTCTTTACCC	PuKAN4-overexpression and transient expression in tobacco
PuKAN4-R-pSAK277	TCGAGAAGCTTTTTGAATTCGGTCATTTGCAGGTTGAGGCTATTG
PuKAN4-F-pCambia1300	cgggggactctagaggatccATGATGAAAAATACTTCTTTACCC	Subcellular localization and PuKAN4-overexpression in pear calli
PuKAN4-R-pCambia1300	cccttgctcaccatggatccGGTCATTTGCAGGTTGAGGCTATTG
MYB114-F-pCold	TCGGTACCCTCGAGGGATCCATGAGGAAGGGTGCCTGGACTC	Pull-down
MYB114-R-pCold	ACAAGCTTGAATTCGGATCCAATCTTAGTTATCTCTTCTTCTAG
MYB10-F-pCold	TCGGTACCCTCGAGGGATCCATGGAGGGATATAACGTTAACTTG
MYB10-R-pCold	ACAAGCTTGAATTCGGATCCTTCTTCTTTTGAATGATTCCAAAGG
PuKAN4-F-pGEX	CGCGTGGATCCCCGGAATTCATGATGAAAAATACTTCTTTACCC
PuKAN4-R-pGEX	TCGAGTCGACCCGGGAATTCGGTCATTTGCAGGTTGAGGCTATTG
MYB114-F-pGADT7	CCATGGAGGCCAGTGAATTCATGAGGAAGGGTGCCTGGACTC	Y2H
MYB114-R-pGADT7	TGCCCACCCGGGTGGAATTCAATCTTAGTTATCTCTTCTTCTAG
MYB10-F-pGADT7	CCATGGAGGCCAGTGAATTCATGGAGGGATATAACGTTAACTTG
MYB10-R-pGADT7	TGCCCACCCGGGTGGAATTCTTCTTCTTTTGAATGATTCCAAAGG
bHLH3-F-pGADT7	CCATGGAGGCCAGTGAATTCATGGCTGCACCGCCGCCAAGCAGC
bHLH3-R-pGADT7	TGCCCACCCGGGTGGAATTCAGAGTCAGATTGGGGTATAATTTG
PuKAN4-F-pGBKT7	TGGCCATGGAGGCCGAATTCATGATGAAAAATACTTCTTTACCC
PuKAN4-R-pGBKT7	CGACGGATCCCCGGGAATTCGGTCATTTGCAGGTTGAGGCTATTG
MYB114-F-pCAMBIA1300-cLuc	acgcgtcccggggcggtaccATGAGGAAGGGTGCCTGGACTC	Firefly luciferase complementation assay
MYB114-R-pCAMBIA1300-cLuc	gtagtccatttgttggatccAATCTTAGTTATCTCTTCTTCTAG
MYB10-F-pCAMBIA1300-cLuc	acgcgtcccggggcggtaccATGGAGGGATATAACGTTAACTTG
MYB10-R-pCAMBIA1300-cLuc	gtagtccatttgttggatccTTCTTCTTTTGAATGATTCCAAAGG
PuKAN4-F-pCAMBIA1300-nLuc	agctcggtacccggggatccATGATGAAAAATACTTCTTTACCC
PuKAN4-R-pCAMBIA1300-nLuc	gcgtacgagatctggtcgacGGTCATTTGCAGGTTGAGGCTATTG
bHLH3-F-pCAMBIA1300-nLuc	agctcggtacccggggatccATGGCTGCACCGCCGCCAAGCAGC
bHLH3-R-pCAMBIA1300-nLuc	gcgtacgagatctggtcgacAGAGTCAGATTGGGGTATAATTTG
pPuKAN4-F-pGreenII 0800-LUC	CGGCCGCTCTAGAACTAGTGGCTAGGGTTTGAGCTTATAAGGTA	Dual luciferase assay
pPuKAN4-500bp-R-pGreenII 0800-LUC	TCGACGGTATCGATAAGCTTCCTCCAGTATATCACGGCACCTC
pPuKAN4-1000bp-R-pGreenII 0800-LUC	TCGACGGTATCGATAAGCTTGTAATTGCCACGTCTGCAAGAAAC
pPuKAN4-1500bp-R-pGreenII 0800-LUC	TCGACGGTATCGATAAGCTTGAGCATAATTGCAGAGGCTGCAG
pPuKAN4-2000bp-R-pGreenII 0800-LUC	TCGACGGTATCGATAAGCTTGCAACAATATTGCCCTCGAATCC
pUFGT-F-pGreenII 0800-LUC	gtcgacggtatcgataagcttTACAAATATTCAGAGCATATATATCAATAGTAGTG
pUFGT-R-pGreenII 0800-LUC	cgctctagaactagtggatccTGACTGACGGTTGCTATAGGTATTAA
pDFR-F-pGreenII 0800-LUC	gtcgacggtatcgataagcttAAATTTCCTAAAAAATATACTCGTGTTGA
pDFR-R-pGreenII 0800-LUC	cgctctagaactagtggatccCTTATAAAATATTTATAGTGGGGGGCT
pANS-F-pGreenII 0800-LUC	gtcgacggtatcgataagcttACAAATGCAAATTCACACACAAAA
pANS-R-pGreenII 0800-LUC	cgctctagaactagtggatccTTTTGGAGCTGGCTTTCGAC
PuKAN4 -F-qPCR	CCATATGGCTAGTCCTCTTCCTCC	RT-qPCR
PuKAN4 -R-qPCR	GTAGTCCACCGCATTCTAGGAGCTC
MYB114-F-qPCR	GCCACATCCGTCATAAGACCTC
MYB114-R-qPCR	GCCACTCATGTGTAACCCTTC
MYB10-F-qPCR	GACCAATGTGATAAGACCTCAGCC
MYB10-R-qPCR	CCGTTCTTTGTTGACGACGAC
DFR-F-qPCR	GGTTTCATCGGCTCTTGGC
DFR-R-qPCR	CCTTCTTCTGATTCGTGGGGT
ANS-F-qPCR	GAGCAGAAGGAGAAGTAT
ANS-R-qPCR	ACAGTGGAAGAAGTAGTC
UFGT-F-qPCR	CCTTCCCTTTTGCCACTCA
UFGT-R-qPCR	CAGCCACATCGTACACCCTTA
bHLH3-F-qPCR	TTGTGGAGGGAAGTGGCGGT
bHLH3-R-qPCR	AGCTCCCTAAGTGTTTGCATCAC
TUB-F-qPCR	TGGGCTTTGCTCCTCTTAC
TUB-R-qPCR	CCTTCGTGCTCATCTTACC
NtDFR-F-qPCR	GTTCATGCCCCTTCTCCTCCG
NtDFR-R-qPCR	TCCTTCCACTGACAAGTCTGCT
NtANS-F-qPCR	CAGAACTAGCACTTGGCGTTG
NtANS-R-qPCR	TTCCATTGCTTAGGATTTCAAGG
NtUFGT-F-qPCR	AACAATGAGTGCATTGGATGCC
NtUFGT-R-qPCR	ACAATCAAGTGGCTTGTGACAT
NtAN2-F-qPCR	TGGAGAAGGAAAGTGGCATCA
NtAN2-R-qPCR	CTTGCGAAGATGGCTGTTCC
NtEF1a-F-qPCR	ACAAACCCACGCTTGAGATCC
NtEF1a-R-qPCR	TGGTTGTGACTTTTGGTCCCA
